# Supplementary material for: PathFams: statistical detection of pathogen-associated protein domains
Source: BMC Genomics. 2021 Sep 14;22:663. doi: 10.1186/s12864-021-07982-8 (PMC8442362; doi:10.1186/s12864-021-07982-8)
Supplement: Supplementary file 1 — Additional file 1. [file 12864_2021_7982_MOESM1_ESM.xlsx]

## Sheet: Supplemental Data S1
Taxa designated as pathogens
NCBI taxonomy ID	Name	Uniprot Proteome ID	Taxonomy
717608	[Clostridium] cf. saccharolyticum K10	UP000008797	Bacteria;Firmicutes;Clostridia;Clostridiales;Lachnospiraceae;
428126	[Clostridium] spiroforme DSM 1552	UP000004910	Bacteria;Firmicutes;Erysipelotrichia;Erysipelotrichales;Erysipelotrichaceae;Erysipelatoclostridium;
233412	[Haemophilus] ducreyi 35000HP	UP000001022	Bacteria;Proteobacteria;Gammaproteobacteria;Pasteurellales;Pasteurellaceae;Haemophilus;
762376	Achromobacter xylosoxidans A8	UP000006876	Bacteria;Proteobacteria;Betaproteobacteria;Burkholderiales;Alcaligenaceae;Achromobacter;
568816	Acidaminococcus intestini RyC-MR95	UP000007093	Bacteria;Firmicutes;Negativicutes;Acidaminococcales;Acidaminococcaceae;Acidaminococcus;
397945	Acidovorax citrulli AAC00-1	UP000002596	Bacteria;Proteobacteria;Betaproteobacteria;Burkholderiales;Comamonadaceae;Acidovorax;
509170	Acinetobacter baumannii SDF	UP000001741	Bacteria;Proteobacteria;Gammaproteobacteria;Pseudomonadales;Moraxellaceae;Acinetobacter;Acinetobacter calcoaceticus/baumannii complex;
575587	Acinetobacter junii SH205	UP000018442	Bacteria;Proteobacteria;Gammaproteobacteria;Pseudomonadales;Moraxellaceae;Acinetobacter;
596318	Acinetobacter radioresistens SK82	UP000018419	Bacteria;Proteobacteria;Gammaproteobacteria;Pseudomonadales;Moraxellaceae;Acinetobacter;
62977	Acinetobacter sp. ADP1	UP000000430	Bacteria;Proteobacteria;Gammaproteobacteria;Pseudomonadales;Moraxellaceae;Acinetobacter;
1173062	Acinetobacter sp. HA	UP000018434	Bacteria;Proteobacteria;Gammaproteobacteria;Pseudomonadales;Moraxellaceae;Acinetobacter;
416269	Actinobacillus pleuropneumoniae serovar 5b str. L20	UP000001432	Bacteria;Proteobacteria;Gammaproteobacteria;Pasteurellales;Pasteurellaceae;Actinobacillus;
649743	Actinomyces sp. oral taxon 848 str. F0332	UP000003063	Bacteria;Actinobacteria;Actinomycetales;Actinomycetaceae;Actinomyces;
648	Aeromonas caviae	UP000037191	Bacteria;Proteobacteria;Gammaproteobacteria;Aeromonadales;Aeromonadaceae;Aeromonas;
380703	Aeromonas hydrophila subsp. hydrophila ATCC 7966	UP000000756	Bacteria;Proteobacteria;Gammaproteobacteria;Aeromonadales;Aeromonadaceae;Aeromonas;
1429916	Afipia sp. P52-10	UP000018975	Bacteria;Proteobacteria;Alphaproteobacteria;Rhizobiales;Bradyrhizobiaceae;Afipia;
668336	Aggregatibacter actinomycetemcomitans D11S-1	UP000002569	Bacteria;Proteobacteria;Gammaproteobacteria;Pasteurellales;Pasteurellaceae;Aggregatibacter;
176299	Agrobacterium fabrum str. C58	UP000000813	Bacteria;Proteobacteria;Alphaproteobacteria;Rhizobiales;Rhizobiaceae;Rhizobium/Agrobacterium group;Agrobacterium;Agrobacterium tumefaciens complex;
311402	Agrobacterium vitis S4	UP000001596	Bacteria;Proteobacteria;Alphaproteobacteria;Rhizobiales;Rhizobiaceae;Rhizobium/Agrobacterium group;Agrobacterium;
1736674	Algibacter alginicilyticus	UP000057981	Bacteria;Bacteroidetes;Flavobacteriia;Flavobacteriales;Flavobacteriaceae;Algibacter;
316275	Aliivibrio salmonicida LFI1238	UP000001730	Bacteria;Proteobacteria;Gammaproteobacteria;Vibrionales;Vibrionaceae;Aliivibrio;
883081	Alloiococcus otitis ATCC 51267	UP000009875	Bacteria;Firmicutes;Bacilli;Lactobacillales;Carnobacteriaceae;Alloiococcus;
46234	Anabaena sp. 90	UP000010101	Bacteria;Cyanobacteria;Nostocales;Nostocaceae;Anabaena;
320483	Anaplasma marginale str. Florida	UP000007307	Bacteria;Proteobacteria;Alphaproteobacteria;Rickettsiales;Anaplasmataceae;Anaplasma;
212042	Anaplasma phagocytophilum str. HZ	UP000001943	Bacteria;Proteobacteria;Alphaproteobacteria;Rickettsiales;Anaplasmataceae;Anaplasma;phagocytophilum group;
644284	Arcanobacterium haemolyticum DSM 20595	UP000000376	Bacteria;Actinobacteria;Actinomycetales;Actinomycetaceae;Arcanobacterium;
367737	Arcobacter butzleri RM4018	UP000001136	Bacteria;Proteobacteria;Epsilonproteobacteria;Campylobacterales;Campylobacteraceae;Arcobacter;
944547	Arcobacter sp. L	UP000001290	Bacteria;Proteobacteria;Epsilonproteobacteria;Campylobacterales;Campylobacteraceae;Arcobacter;
521095	Atopobium parvulum DSM 20469	UP000000960	Bacteria;Actinobacteria;Coriobacteriia;Coriobacteriales;Atopobiaceae;Atopobium;
553184	Atopobium rimae ATCC 49626	UP000004070	Bacteria;Actinobacteria;Coriobacteriia;Coriobacteriales;Atopobiaceae;Atopobium;
1392	Bacillus anthracis	UP000000594	Bacteria;Firmicutes;Bacilli;Bacillales;Bacillaceae;Bacillus;Bacillus cereus group;
226900	Bacillus cereus ATCC 14579	UP000001417	Bacteria;Firmicutes;Bacilli;Bacillales;Bacillaceae;Bacillus;Bacillus cereus group;
315749	Bacillus cytotoxicus NVH 391-98	UP000002300	Bacteria;Firmicutes;Bacilli;Bacillales;Bacillaceae;Bacillus;Bacillus cereus group;
279010	Bacillus licheniformis DSM 13 = ATCC 14580	UP000000606	Bacteria;Firmicutes;Bacilli;Bacillales;Bacillaceae;Bacillus;
339854	Bacillus thuringiensis serovar israelensis ATCC 35646	UP000005383	Bacteria;Firmicutes;Bacilli;Bacillales;Bacillaceae;Bacillus;Bacillus cereus group;
272559	Bacteroides fragilis NCTC 9343	UP000006731	Bacteria;Bacteroidetes;Bacteroidia;Bacteroidales;Bacteroidaceae;Bacteroides;
693979	Bacteroides helcogenes P 36-108	UP000008630	Bacteria;Bacteroidetes;Bacteroidia;Bacteroidales;Bacteroidaceae;Bacteroides;
435590	Bacteroides vulgatus ATCC 8482	UP000002861	Bacteria;Bacteroidetes;Bacteroidia;Bacteroidales;Bacteroidaceae;Bacteroides;
1318743	Bartonella ancashensis	UP000057213	Bacteria;Proteobacteria;Alphaproteobacteria;Rhizobiales;Bartonellaceae;Bartonella;
1094489	Bartonella australis Aust/NH1	UP000011729	Bacteria;Proteobacteria;Alphaproteobacteria;Rhizobiales;Bartonellaceae;Bartonella;
360095	Bartonella bacilliformis KC583	UP000000643	Bacteria;Proteobacteria;Alphaproteobacteria;Rhizobiales;Bartonellaceae;Bartonella;
634504	Bartonella grahamii as4aup	UP000001489	Bacteria;Proteobacteria;Alphaproteobacteria;Rhizobiales;Bartonellaceae;Bartonella;
264462	Bdellovibrio bacteriovorus HD100	UP000008080	Bacteria;Proteobacteria;Oligoflexia;Bdellovibrionales;Bdellovibrionaceae;Bdellovibrio;
1184267	Bdellovibrio exovorus JSS	UP000012040	Bacteria;Proteobacteria;Oligoflexia;Bdellovibrionales;Bdellovibrionaceae;Bdellovibrio;
1171377	Bibersteinia trehalosi USDA-ARS-USMARC-192	UP000011846	Bacteria;Proteobacteria;Gammaproteobacteria;Pasteurellales;Pasteurellaceae;Bibersteinia;
401473	Bifidobacterium dentium Bd1	UP000008693	Bacteria;Actinobacteria;Bifidobacteriales;Bifidobacteriaceae;Bifidobacterium;
360910	Bordetella avium 197N	UP000001977	Bacteria;Proteobacteria;Betaproteobacteria;Burkholderiales;Alcaligenaceae;Bordetella;
257313	Bordetella pertussis Tohama I	UP000002676	Bacteria;Proteobacteria;Betaproteobacteria;Burkholderiales;Alcaligenaceae;Bordetella;
224326	Borrelia burgdorferi B31	UP000001807	Bacteria;Spirochaetes;Spirochaetales;Borreliaceae;Borreliella;
1292392	Borrelia miyamotoi FR64b	UP000019332	Bacteria;Spirochaetes;Spirochaetales;Borreliaceae;Borrelia;
314724	Borrelia turicatae 91E135	UP000001205	Bacteria;Spirochaetes;Spirochaetales;Borreliaceae;Borrelia;
565034	Brachyspira hyodysenteriae WA1	UP000001803	Bacteria;Spirochaetes;Brachyspirales;Brachyspiraceae;Brachyspira;
759914	Brachyspira pilosicoli 95/1000	UP000000332	Bacteria;Spirochaetes;Brachyspirales;Brachyspiraceae;Brachyspira;
359391	Brucella abortus 2308	UP000002719	Bacteria;Proteobacteria;Alphaproteobacteria;Rhizobiales;Brucellaceae;Brucella;
216591	Burkholderia cenocepacia J2315	UP000001035	Bacteria;Proteobacteria;Betaproteobacteria;Burkholderiales;Burkholderiaceae;Burkholderia;Burkholderia cepacia complex;
999541	Burkholderia gladioli BSR3	UP000008316	Bacteria;Proteobacteria;Betaproteobacteria;Burkholderiales;Burkholderiaceae;Burkholderia;
626418	Burkholderia glumae BGR1	UP000002187	Bacteria;Proteobacteria;Betaproteobacteria;Burkholderiales;Burkholderiaceae;Burkholderia;
395019	Burkholderia multivorans ATCC 17616	UP000008815	Bacteria;Proteobacteria;Betaproteobacteria;Burkholderiales;Burkholderiaceae;Burkholderia;Burkholderia cepacia complex;
272560	Burkholderia pseudomallei K96243	UP000000605	Bacteria;Proteobacteria;Betaproteobacteria;Burkholderiales;Burkholderiaceae;Burkholderia;pseudomallei group;
269482	Burkholderia vietnamiensis G4	UP000002287	Bacteria;Proteobacteria;Betaproteobacteria;Burkholderiales;Burkholderiaceae;Burkholderia;Burkholderia cepacia complex;
360105	Campylobacter curvus 525.92	UP000006380	Bacteria;Proteobacteria;Epsilonproteobacteria;Campylobacterales;Campylobacteraceae;Campylobacter;
32019	Campylobacter fetus subsp. fetus	UP000069632	Bacteria;Proteobacteria;Epsilonproteobacteria;Campylobacterales;Campylobacteraceae;Campylobacter;
360106	Campylobacter fetus subsp. fetus 82-40	UP000000760	Bacteria;Proteobacteria;Epsilonproteobacteria;Campylobacterales;Campylobacteraceae;Campylobacter;
192222	Campylobacter jejuni subsp. jejuni NCTC 11168 = ATCC 700819	UP000000799	Bacteria;Proteobacteria;Epsilonproteobacteria;Campylobacterales;Campylobacteraceae;Campylobacter;
306263	Campylobacter lari RM2100	UP000007727	Bacteria;Proteobacteria;Epsilonproteobacteria;Campylobacterales;Campylobacteraceae;Campylobacter;
553218	Campylobacter rectus RM3267	UP000003082	Bacteria;Proteobacteria;Epsilonproteobacteria;Campylobacterales;Campylobacteraceae;Campylobacter;
553219	Campylobacter showae RM3277	UP000003107	Bacteria;Proteobacteria;Epsilonproteobacteria;Campylobacterales;Campylobacteraceae;Campylobacter;
1261131	Candidatus Liberibacter americanus str. Sao Paulo	UP000017862	Bacteria;Proteobacteria;Alphaproteobacteria;Rhizobiales;Rhizobiaceae;Liberibacter;
658172	Candidatus Liberibacter solanacearum CLso-ZC1	UP000007038	Bacteria;Proteobacteria;Alphaproteobacteria;Rhizobiales;Rhizobiaceae;Liberibacter;
1212765	Candidatus Mycoplasma haemolamae str. Purdue	UP000006502	Bacteria;Tenericutes;Mollicutes;Mycoplasmataceae;Mycoplasma;
59748	Candidatus Phytoplasma australiense	UP000008323	Bacteria;Tenericutes;Mollicutes;Acholeplasmatales;Acholeplasmataceae;Candidatus Phytoplasma;16SrXII (Stolbur group);
479893	Candidatus Phytoplasma pruni	UP000037386	Bacteria;Tenericutes;Mollicutes;Acholeplasmatales;Acholeplasmataceae;Candidatus Phytoplasma;16SrIII (X-disease group);
264201	Candidatus Protochlamydia amoebophila UWE25	UP000000529	Bacteria;Chlamydiae;Parachlamydiales;Parachlamydiaceae;Candidatus Protochlamydia;
860228	Capnocytophaga canimorsus Cc5	UP000008895	Bacteria;Bacteroidetes;Flavobacteriia;Flavobacteriales;Flavobacteriaceae;Capnocytophaga;
553178	Capnocytophaga gingivalis ATCC 33624	UP000003622	Bacteria;Bacteroidetes;Flavobacteriia;Flavobacteriales;Flavobacteriaceae;Capnocytophaga;
521097	Capnocytophaga ochracea DSM 7271	UP000006650	Bacteria;Bacteroidetes;Flavobacteriia;Flavobacteriales;Flavobacteriaceae;Capnocytophaga;
1134474	Cellvibrio sp. BR	UP000003395	Bacteria;Proteobacteria;Gammaproteobacteria;Cellvibrionales;Cellvibrionaceae;Cellvibrio;
272561	Chlamydia trachomatis D/UW-3/CX	UP000000431	Bacteria;Chlamydiae;Chlamydiales;Chlamydiaceae;Chlamydia/Chlamydophila group;Chlamydia;
243365	Chromobacterium violaceum ATCC 12472	UP000001424	Bacteria;Proteobacteria;Betaproteobacteria;Neisseriales;Chromobacteriaceae;Chromobacterium;
1664318	Chryseobacterium sp. MOF25P	UP000092708	Bacteria;Bacteroidetes;Flavobacteriia;Flavobacteriales;Flavobacteriaceae;Chryseobacterium;
290338	Citrobacter koseri ATCC BAA-895	UP000008148	Bacteria;Proteobacteria;Gammaproteobacteria;Enterobacterales;Enterobacteriaceae;Citrobacter;
637910	Citrobacter rodentium ICC168	UP000001889	Bacteria;Proteobacteria;Gammaproteobacteria;Enterobacterales;Enterobacteriaceae;Citrobacter;
31964	Clavibacter sepedonicus	UP000001318	Bacteria;Actinobacteria;Micrococcales;Microbacteriaceae;Clavibacter;
272563	Clostridioides difficile 630	UP000001978	Bacteria;Firmicutes;Clostridia;Clostridiales;Peptostreptococcaceae;Clostridioides;
441771	Clostridium botulinum A str. Hall	UP000001986	Bacteria;Firmicutes;Clostridia;Clostridiales;Clostridiaceae;Clostridium;
935198	Clostridium botulinum B str. Eklund 17B (NRP)	UP000001195	Bacteria;Firmicutes;Clostridia;Clostridiales;Clostridiaceae;Clostridium;
592027	Clostridium botulinum D str. 1873	UP000006160	Bacteria;Firmicutes;Clostridia;Clostridiales;Clostridiaceae;Clostridium;
632245	Clostridium butyricum E4 str. BoNT E BL5262	UP000003081	Bacteria;Firmicutes;Clostridia;Clostridiales;Clostridiaceae;Clostridium;
195102	Clostridium perfringens str. 13	UP000000818	Bacteria;Firmicutes;Clostridia;Clostridiales;Clostridiaceae;Clostridium;
212717	Clostridium tetani E88	UP000001412	Bacteria;Firmicutes;Clostridia;Clostridiales;Clostridiaceae;Clostridium;
548476	Corynebacterium aurimucosum ATCC 700975	UP000002077	Bacteria;Actinobacteria;Corynebacteriales;Corynebacteriaceae;Corynebacterium;
161896	Corynebacterium camporealensis	UP000033566	Bacteria;Actinobacteria;Corynebacteriales;Corynebacteriaceae;Corynebacterium;
257309	Corynebacterium diphtheriae NCTC 13129	UP000002198	Bacteria;Actinobacteria;Corynebacteriales;Corynebacteriaceae;Corynebacterium;
306537	Corynebacterium jeikeium K411	UP000000545	Bacteria;Actinobacteria;Corynebacteriales;Corynebacteriaceae;Corynebacterium;
35755	Corynebacterium kutscheri	UP000033457	Bacteria;Actinobacteria;Corynebacteriales;Corynebacteriaceae;Corynebacterium;
553207	Corynebacterium matruchotii ATCC 14266	UP000004218	Bacteria;Actinobacteria;Corynebacteriales;Corynebacteriaceae;Corynebacterium;
681645	Corynebacterium pseudotuberculosis C231	UP000000276	Bacteria;Actinobacteria;Corynebacteriales;Corynebacteriaceae;Corynebacterium;
662755	Corynebacterium resistens DSM 45100	UP000000492	Bacteria;Actinobacteria;Corynebacteriales;Corynebacteriaceae;Corynebacterium;
504474	Corynebacterium urealyticum DSM 7109	UP000001727	Bacteria;Actinobacteria;Corynebacteriales;Corynebacteriaceae;Corynebacterium;
401472	Corynebacterium ureicelerivorans	UP000028939	Bacteria;Actinobacteria;Corynebacteriales;Corynebacteriaceae;Corynebacterium;
227377	Coxiella burnetii RSA 493	UP000002671	Bacteria;Proteobacteria;Gammaproteobacteria;Legionellales;Coxiellaceae;Coxiella;
1208664	Cronobacter sakazakii 696	UP000009356	Bacteria;Proteobacteria;Gammaproteobacteria;Enterobacterales;Enterobacteriaceae;Cronobacter;
290339	Cronobacter sakazakii ATCC BAA-894	UP000000260	Bacteria;Proteobacteria;Gammaproteobacteria;Enterobacterales;Enterobacteriaceae;Cronobacter;
469378	Cryptobacterium curtum DSM 15641	UP000000954	Bacteria;Actinobacteria;Coriobacteriia;Eggerthellales;Eggerthellaceae;Cryptobacterium;
267747	Cutibacterium acnes KPA171202	UP000000603	Bacteria;Actinobacteria;Propionibacteriales;Propionibacteriaceae;Cutibacterium;
246195	Dichelobacter nodosus VCS1703A	UP000000248	Bacteria;Proteobacteria;Gammaproteobacteria;Cardiobacteriales;Cardiobacteriaceae;Dichelobacter;
198628	Dickeya dadantii 3937	UP000006859	Bacteria;Proteobacteria;Gammaproteobacteria;Enterobacterales;Pectobacteriaceae;Dickeya;
579405	Dickeya paradisiaca Ech703	UP000002734	Bacteria;Proteobacteria;Gammaproteobacteria;Enterobacterales;Pectobacteriaceae;Dickeya;
634503	Edwardsiella ictaluri 93-146	UP000001485	Bacteria;Proteobacteria;Gammaproteobacteria;Enterobacterales;Hafniaceae;Edwardsiella;
479437	Eggerthella lenta DSM 2243	UP000001377	Bacteria;Actinobacteria;Coriobacteriia;Eggerthellales;Eggerthellaceae;Eggerthella;
269484	Ehrlichia canis str. Jake	UP000000435	Bacteria;Proteobacteria;Alphaproteobacteria;Rickettsiales;Anaplasmataceae;Ehrlichia;
205920	Ehrlichia chaffeensis str. Arkansas	UP000008320	Bacteria;Proteobacteria;Alphaproteobacteria;Rickettsiales;Anaplasmataceae;Ehrlichia;
1423892	Ehrlichia muris AS145	UP000018689	Bacteria;Proteobacteria;Alphaproteobacteria;Rickettsiales;Anaplasmataceae;Ehrlichia;
302409	Ehrlichia ruminantium str. Gardel	UP000000533	Bacteria;Proteobacteria;Alphaproteobacteria;Rickettsiales;Anaplasmataceae;Ehrlichia;
546274	Eikenella corrodens ATCC 23834	UP000005837	Bacteria;Proteobacteria;Betaproteobacteria;Neisseriales;Neisseriaceae;Eikenella;
1338011	Elizabethkingia anophelis NUHP1	UP000028933	Bacteria;Bacteroidetes;Flavobacteriia;Flavobacteriales;Flavobacteriaceae;Elizabethkingia;
1045856	Enterobacter cloacae EcWSU1	UP000007838	Bacteria;Proteobacteria;Gammaproteobacteria;Enterobacterales;Enterobacteriaceae;Enterobacter;Enterobacter cloacae complex;
565655	Enterococcus casseliflavus EC20	UP000012675	Bacteria;Firmicutes;Bacilli;Lactobacillales;Enterococcaceae;Enterococcus;
226185	Enterococcus faecalis V583	UP000001415	Bacteria;Firmicutes;Bacilli;Lactobacillales;Enterococcaceae;Enterococcus;
333849	Enterococcus faecium DO	UP000005269	Bacteria;Firmicutes;Bacilli;Lactobacillales;Enterococcaceae;Enterococcus;
1158614	Enterococcus gilvus ATCC BAA-350	UP000013750	Bacteria;Firmicutes;Bacilli;Lactobacillales;Enterococcaceae;Enterococcus;
1158607	Enterococcus pallens ATCC BAA-351	UP000013782	Bacteria;Firmicutes;Bacilli;Lactobacillales;Enterococcaceae;Enterococcus;
69222	Erwinia mallotivora	UP000019918	Bacteria;Proteobacteria;Gammaproteobacteria;Enterobacterales;Erwiniaceae;Erwinia;
650150	Erysipelothrix rhusiopathiae str. Fujisawa	UP000007944	Bacteria;Firmicutes;Erysipelotrichia;Erysipelotrichales;Erysipelotrichaceae;Erysipelothrix;
83334	Escherichia coli O157:H7	UP000000558	Bacteria;Proteobacteria;Gammaproteobacteria;Enterobacterales;Enterobacteriaceae;Escherichia;
334413	Finegoldia magna ATCC 29328	UP000001319	Bacteria;Firmicutes;Tissierellia;Tissierellales;Peptoniphilaceae;Finegoldia;
1034807	Flavobacterium branchiophilum FL-15	UP000009186	Bacteria;Bacteroidetes;Flavobacteriia;Flavobacteriales;Flavobacteriaceae;Flavobacterium;
1041826	Flavobacterium columnare ATCC 49512	UP000005638	Bacteria;Bacteroidetes;Flavobacteriia;Flavobacteriales;Flavobacteriaceae;Flavobacterium;
402612	Flavobacterium psychrophilum JIP02/86	UP000006394	Bacteria;Bacteroidetes;Flavobacteriia;Flavobacteriales;Flavobacteriaceae;Flavobacterium;
1163389	Francisella noatunensis subsp. orientalis str. Toba 04	UP000002869	Bacteria;Proteobacteria;Gammaproteobacteria;Thiotrichales;Francisellaceae;Francisella;
177416	Francisella tularensis subsp. tularensis SCHU S4	UP000001174	Bacteria;Proteobacteria;Gammaproteobacteria;Thiotrichales;Francisellaceae;Francisella;
190304	Fusobacterium nucleatum subsp. nucleatum ATCC 25586	UP000002521	Bacteria;Fusobacteria;Fusobacteriales;Fusobacteriaceae;Fusobacterium;
209882	Fusobacterium nucleatum subsp. vincentii ATCC 49256	UP000006454	Bacteria;Fusobacteria;Fusobacteriales;Fusobacteriaceae;Fusobacterium;
1005058	Gallibacterium anatis UMN179	UP000006908	Bacteria;Proteobacteria;Gammaproteobacteria;Pasteurellales;Pasteurellaceae;Gallibacterium;
698960	Gardnerella vaginalis 00703Dmash	UP000033074	Bacteria;Actinobacteria;Bifidobacteriales;Bifidobacteriaceae;Gardnerella;
525284	Gardnerella vaginalis ATCC 14019	UP000001453	Bacteria;Actinobacteria;Bifidobacteriales;Bifidobacteriaceae;Gardnerella;
562982	Gemella morbillorum M424	UP000004976	Bacteria;Firmicutes;Bacilli;Bacillales;Bacillales Family XI. Incertae Sedis;Gemella;
471223	Geobacillus sp. WCH70	UP000002386	Bacteria;Firmicutes;Bacilli;Bacillales;Bacillaceae;Geobacillus;
557723	Glaesserella parasuis SH0165	UP000006743	Bacteria;Proteobacteria;Gammaproteobacteria;Pasteurellales;Pasteurellaceae;Glaesserella;
526226	Gordonia bronchialis DSM 43247	UP000001219	Bacteria;Actinobacteria;Corynebacteriales;Gordoniaceae;Gordonia;
391165	Granulibacter bethesdensis CGDNIH1	UP000001963	Bacteria;Proteobacteria;Alphaproteobacteria;Rhodospirillales;Acetobacteraceae;Granulibacter;
71421	Haemophilus influenzae Rd KW20	UP000000579	Bacteria;Proteobacteria;Gammaproteobacteria;Pasteurellales;Pasteurellaceae;Haemophilus;
862965	Haemophilus parainfluenzae T3T1	UP000007052	Bacteria;Proteobacteria;Gammaproteobacteria;Pasteurellales;Pasteurellaceae;Haemophilus;
228400	Haemophilus somnus 2336	UP000008543	Bacteria;Proteobacteria;Gammaproteobacteria;Pasteurellales;Pasteurellaceae;Histophilus;
862908	Halobacteriovorax marinus SJ	UP000008963	Bacteria;Proteobacteria;Oligoflexia;Bacteriovoracales;Halobacteriovoraceae;Halobacteriovorax;
1002804	Helicobacter bizzozeronii CIII-1	UP000008387	Bacteria;Proteobacteria;Epsilonproteobacteria;Campylobacterales;Helicobacteraceae;Helicobacter;
537970	Helicobacter canadensis MIT 98-5491	UP000007032	Bacteria;Proteobacteria;Epsilonproteobacteria;Campylobacterales;Helicobacteraceae;Helicobacter;
1163745	Helicobacter cetorum MIT 99-5656	UP000005013	Bacteria;Proteobacteria;Epsilonproteobacteria;Campylobacterales;Helicobacteraceae;Helicobacter;
537971	Helicobacter cinaedi CCUG 18818 = ATCC BAA-847	UP000006036	Bacteria;Proteobacteria;Epsilonproteobacteria;Campylobacterales;Helicobacteraceae;Helicobacter;
936155	Helicobacter felis ATCC 49179	UP000007934	Bacteria;Proteobacteria;Epsilonproteobacteria;Campylobacterales;Helicobacteraceae;Helicobacter;
1325130	Helicobacter fennelliae MRY12-0050	UP000018143	Bacteria;Proteobacteria;Epsilonproteobacteria;Campylobacterales;Helicobacteraceae;Helicobacter;
235279	Helicobacter hepaticus ATCC 51449	UP000002495	Bacteria;Proteobacteria;Epsilonproteobacteria;Campylobacterales;Helicobacteraceae;Helicobacter;
679897	Helicobacter mustelae 12198	UP000001522	Bacteria;Proteobacteria;Epsilonproteobacteria;Campylobacterales;Helicobacteraceae;Helicobacter;
85962	Helicobacter pylori 26695	UP000000429	Bacteria;Proteobacteria;Epsilonproteobacteria;Campylobacterales;Helicobacteraceae;Helicobacter;
1398085	Inquilinus limosus MP06	UP000029995	Bacteria;Proteobacteria;Alphaproteobacteria;Rhodospirillales;Rhodospirillaceae;Inquilinus;
1028307	Klebsiella aerogenes KCTC 2190	UP000008881	Bacteria;Proteobacteria;Gammaproteobacteria;Enterobacterales;Enterobacteriaceae;Klebsiella;
1006551	Klebsiella michiganensis KCTC 1686	UP000007843	Bacteria;Proteobacteria;Gammaproteobacteria;Enterobacterales;Enterobacteriaceae;Klebsiella;
1162296	Klebsiella pneumoniae subsp. pneumoniae DSM 30104	UP000036622	Bacteria;Proteobacteria;Gammaproteobacteria;Enterobacterales;Enterobacteriaceae;Klebsiella;
1125630	Klebsiella pneumoniae subsp. pneumoniae HS11286	UP000007841	Bacteria;Proteobacteria;Gammaproteobacteria;Enterobacterales;Enterobacteriaceae;Klebsiella;
272620	Klebsiella pneumoniae subsp. pneumoniae MGH 78578	UP000000265	Bacteria;Proteobacteria;Gammaproteobacteria;Enterobacterales;Enterobacteriaceae;Klebsiella;
478801	Kytococcus sedentarius DSM 20547	UP000006666	Bacteria;Actinobacteria;Micrococcales;Dermacoccaceae;Kytococcus;
1185325	Lactobacillus coryniformis subsp. coryniformis CECT 5711	UP000007271	Bacteria;Firmicutes;Bacilli;Lactobacillales;Lactobacillaceae;Lactobacillus;
420890	Lactococcus garvieae Lg2	UP000008520	Bacteria;Firmicutes;Bacilli;Lactobacillales;Streptococcaceae;Lactococcus;
557598	Laribacter hongkongensis HLHK9	UP000002010	Bacteria;Proteobacteria;Betaproteobacteria;Neisseriales;Chromobacteriaceae;Laribacter;
363253	Lawsonia intracellularis PHE/MN1-00	UP000002430	Bacteria;Proteobacteria;Deltaproteobacteria;Desulfovibrionales;Desulfovibrionaceae;Lawsonia;
68170	Lechevalieria aerocolonigenes	UP000033393	Bacteria;Actinobacteria;Pseudonocardiales;Pseudonocardiaceae;Lechevalieria;
661367	Legionella longbeachae NSW150	UP000001060	Bacteria;Proteobacteria;Gammaproteobacteria;Legionellales;Legionellaceae;Legionella;
272624	Legionella pneumophila subsp. pneumophila str. Philadelphia 1	UP000000609	Bacteria;Proteobacteria;Gammaproteobacteria;Legionellales;Legionellaceae;Legionella;
281090	Leifsonia xyli subsp. xyli str. CTCB07	UP000001306	Bacteria;Actinobacteria;Micrococcales;Microbacteriaceae;Leifsonia;
1005999	Leminorella grimontii ATCC 33999 = DSM 5078	UP000028624	Bacteria;Proteobacteria;Gammaproteobacteria;Enterobacterales;Budviciaceae;Leminorella;
189518	Leptospira interrogans serovar Lai str. 56601	UP000001408	Bacteria;Spirochaetes;Leptospirales;Leptospiraceae;Leptospira;
523794	Leptotrichia buccalis C-1013-b	UP000001910	Bacteria;Fusobacteria;Fusobacteriales;Leptotrichiaceae;Leptotrichia;
169963	Listeria monocytogenes EGD-e	UP000000817	Bacteria;Firmicutes;Bacilli;Bacillales;Listeriaceae;Listeria;
699246	Mageeibacillus indolicus UPII9-5	UP000008234	Bacteria;Firmicutes;Clostridia;Clostridiales;Ruminococcaceae;Mageeibacillus;
1316932	Mannheimia haemolytica M42548	UP000012987	Bacteria;Proteobacteria;Gammaproteobacteria;Pasteurellales;Pasteurellaceae;Mannheimia;
940190	Melissococcus plutonius ATCC 35311	UP000008456	Bacteria;Firmicutes;Bacilli;Lactobacillales;Enterococcaceae;Melissococcus;
265311	Mesoplasma florum L1	UP000006647	Bacteria;Tenericutes;Mollicutes;Entomoplasmatales;Entomoplasmataceae;Mesoplasma;
856793	Micavibrio aeruginosavorus ARL-13	UP000009286	Bacteria;Proteobacteria;Alphaproteobacteria;Micavibrio;
449447	Microcystis aeruginosa NIES-843	UP000001510	Bacteria;Cyanobacteria;Oscillatoriophycideae;Chroococcales;Microcystaceae;Microcystis;
1124991	Morganella morganii subsp. morganii KT	UP000011834	Bacteria;Proteobacteria;Gammaproteobacteria;Enterobacterales;Morganellaceae;Morganella;
262316	Mycobacterium avium subsp. paratuberculosis K-10	UP000000580	Bacteria;Actinobacteria;Corynebacteriales;Mycobacteriaceae;Mycobacterium;Mycobacterium avium complex (MAC);
272631	Mycobacterium leprae TN	UP000000806	Bacteria;Actinobacteria;Corynebacteriales;Mycobacteriaceae;Mycobacterium;
216594	Mycobacterium marinum M	UP000001190	Bacteria;Actinobacteria;Corynebacteriales;Mycobacteriaceae;Mycobacterium;
710685	Mycobacterium rhodesiae NBB3	UP000005442	Bacteria;Actinobacteria;Corynebacteriales;Mycobacteriaceae;Mycobacterium;
246196	Mycobacterium smegmatis str. MC2 155	UP000000757	Bacteria;Actinobacteria;Corynebacteriales;Mycobacteriaceae;Mycobacterium;Mycobacterium fortuitum complex;
212767	Mycobacterium sp. JS623	UP000010844	Bacteria;Actinobacteria;Corynebacteriales;Mycobacteriaceae;Mycobacterium;
83332	Mycobacterium tuberculosis H37Rv	UP000001584	Bacteria;Actinobacteria;Corynebacteriales;Mycobacteriaceae;Mycobacterium;Mycobacterium tuberculosis complex;
1304279	Mycobacterium tuberculosis str. Haarlem/NITR202	UP000013563	Bacteria;Actinobacteria;Corynebacteriales;Mycobacteriaceae;Mycobacterium;Mycobacterium tuberculosis complex;
347257	Mycoplasma agalactiae PG2	UP000007065	Bacteria;Tenericutes;Mollicutes;Mycoplasmataceae;Mycoplasma;
1188234	Mycoplasma alkalescens 14918	UP000013137	Bacteria;Tenericutes;Mollicutes;Mycoplasmataceae;Mycoplasma;
747682	Mycoplasma alligatoris A21JP2	UP000004757	Bacteria;Tenericutes;Mollicutes;Mycoplasmataceae;Mycoplasma;
243272	Mycoplasma arthritidis 158L3-1	UP000008812	Bacteria;Tenericutes;Mollicutes;Mycoplasmataceae;Mycoplasma;
1188235	Mycoplasma bovigenitalium 51080	UP000013220	Bacteria;Tenericutes;Mollicutes;Mycoplasmataceae;Mycoplasma;
743966	Mycoplasma bovoculi M165/69	UP000019229	Bacteria;Tenericutes;Mollicutes;Mycoplasmataceae;Mycoplasma;
2113	Mycoplasma californicum	UP000027088	Bacteria;Tenericutes;Mollicutes;Mycoplasmataceae;Mycoplasma;
572263	Mycoplasma conjunctivae HRC/581	UP000001491	Bacteria;Tenericutes;Mollicutes;Mycoplasmataceae;Mycoplasma;
512564	Mycoplasma crocodyli MP145	UP000001845	Bacteria;Tenericutes;Mollicutes;Mycoplasmataceae;Mycoplasma;
1246955	Mycoplasma cynos C142	UP000010466	Bacteria;Tenericutes;Mollicutes;Mycoplasmataceae;Mycoplasma;
86660	Mycoplasma dispar	UP000032283	Bacteria;Tenericutes;Mollicutes;Mycoplasmataceae;Mycoplasma;
496833	Mycoplasma fermentans PG18	UP000006810	Bacteria;Tenericutes;Mollicutes;Mycoplasmataceae;Mycoplasma;
710127	Mycoplasma gallisepticum str. R(low)	UP000001418	Bacteria;Tenericutes;Mollicutes;Mycoplasmataceae;Mycoplasma;
243273	Mycoplasma genitalium G37	UP000000807	Bacteria;Tenericutes;Mollicutes;Mycoplasmataceae;Mycoplasma;
859194	Mycoplasma haemofelis Ohio2	UP000007952	Bacteria;Tenericutes;Mollicutes;Mycoplasmataceae;Mycoplasma;
347256	Mycoplasma hominis ATCC 23114	UP000002631	Bacteria;Tenericutes;Mollicutes;Mycoplasmataceae;Mycoplasma;
262719	Mycoplasma hyopneumoniae J	UP000000548	Bacteria;Tenericutes;Mollicutes;Mycoplasmataceae;Mycoplasma;
1118964	Mycoplasma hyorhinis SK76	UP000009399	Bacteria;Tenericutes;Mollicutes;Mycoplasmataceae;Mycoplasma;
29559	Mycoplasma hyosynoviae	UP000027005	Bacteria;Tenericutes;Mollicutes;Mycoplasmataceae;Mycoplasma;
267748	Mycoplasma mobile 163K	UP000009072	Bacteria;Tenericutes;Mollicutes;Mycoplasmataceae;Mycoplasma;
436113	Mycoplasma mycoides subsp. capri str. GM12	UP000011126	Bacteria;Tenericutes;Mollicutes;Mycoplasmataceae;Mycoplasma;
272632	Mycoplasma mycoides subsp. mycoides SC str. PG1	UP000001016	Bacteria;Tenericutes;Mollicutes;Mycoplasmataceae;Mycoplasma;
1415773	Mycoplasma ovis str. Michigan	UP000018745	Bacteria;Tenericutes;Mollicutes;Mycoplasmataceae;Mycoplasma;
1403316	Mycoplasma parvum str. Indiana	UP000017119	Bacteria;Tenericutes;Mollicutes;Mycoplasmataceae;Mycoplasma;
272633	Mycoplasma penetrans HF-2	UP000002522	Bacteria;Tenericutes;Mollicutes;Mycoplasmataceae;Mycoplasma;
272634	Mycoplasma pneumoniae M129	UP000000808	Bacteria;Tenericutes;Mollicutes;Mycoplasmataceae;Mycoplasma;
272635	Mycoplasma pulmonis UAB CTIP	UP000000528	Bacteria;Tenericutes;Mollicutes;Mycoplasmataceae;Mycoplasma;
1292033	Mycoplasma putrefaciens Mput9231	UP000012984	Bacteria;Tenericutes;Mollicutes;Mycoplasmataceae;Mycoplasma;
768700	Mycoplasma suis str. Illinois	UP000007484	Bacteria;Tenericutes;Mollicutes;Mycoplasmataceae;Mycoplasma;
262723	Mycoplasma synoviae 53	UP000000549	Bacteria;Tenericutes;Mollicutes;Mycoplasmataceae;Mycoplasma;
1197325	Mycoplasma wenyonii str. Massachusetts	UP000009005	Bacteria;Tenericutes;Mollicutes;Mycoplasmataceae;Mycoplasma;
242231	Neisseria gonorrhoeae FA 1090	UP000000535	Bacteria;Proteobacteria;Betaproteobacteria;Neisseriales;Neisseriaceae;Neisseria;
122586	Neisseria meningitidis MC58	UP000000425	Bacteria;Proteobacteria;Betaproteobacteria;Neisseriales;Neisseriaceae;Neisseria;
222891	Neorickettsia sennetsu str. Miyayama	UP000001942	Bacteria;Proteobacteria;Alphaproteobacteria;Rickettsiales;Anaplasmataceae;Neorickettsia;
1133849	Nocardia brasiliensis ATCC 700358	UP000006304	Bacteria;Actinobacteria;Corynebacteriales;Nocardiaceae;Nocardia;
1127134	Nocardia cyriacigeorgica GUH-2	UP000008190	Bacteria;Actinobacteria;Corynebacteriales;Nocardiaceae;Nocardia;
247156	Nocardia farcinica IFM 10152	UP000006820	Bacteria;Actinobacteria;Corynebacteriales;Nocardiaceae;Nocardia;
455432	Nocardia terpenica	UP000076512	Bacteria;Actinobacteria;Corynebacteriales;Nocardiaceae;Nocardia;
446468	Nocardiopsis dassonvillei subsp. dassonvillei DSM 43111	UP000002219	Bacteria;Actinobacteria;Streptosporangiales;Nocardiopsaceae;Nocardiopsis;
313624	Nodularia spumigena CCY9414	UP000019325	Bacteria;Cyanobacteria;Nostocales;Aphanizomenonaceae;Nodularia;
555793	Novosphingobium sp. Rr 2-17	UP000004732	Bacteria;Proteobacteria;Alphaproteobacteria;Sphingomonadales;Sphingomonadaceae;Novosphingobium;
439375	Ochrobactrum anthropi ATCC 49188	UP000002301	Bacteria;Proteobacteria;Alphaproteobacteria;Rhizobiales;Brucellaceae;Ochrobactrum;
633147	Olsenella uli DSM 7084	UP000000333	Bacteria;Actinobacteria;Coriobacteriia;Coriobacteriales;Atopobiaceae;Olsenella;
262768	Onion yellows phytoplasma OY-M	UP000002523	Bacteria;Tenericutes;Mollicutes;Acholeplasmatales;Acholeplasmataceae;Candidatus Phytoplasma;Candidatus Phytoplasma asteris;
357244	Orientia tsutsugamushi str. Boryong	UP000001565	Bacteria;Proteobacteria;Alphaproteobacteria;Rickettsiales;Rickettsiaceae;Rickettsieae;Orientia;
867902	Ornithobacterium rhinotracheale DSM 15997	UP000006051	Bacteria;Bacteroidetes;Flavobacteriia;Flavobacteriales;Flavobacteriaceae;Ornithobacterium;
697284	Paenibacillus larvae subsp. larvae DSM 25430	UP000029431	Bacteria;Firmicutes;Bacilli;Bacillales;Paenibacillaceae;Paenibacillus;
886882	Paenibacillus polymyxa SC2	UP000006868	Bacteria;Firmicutes;Bacilli;Bacillales;Paenibacillaceae;Paenibacillus;
1292036	Paeniclostridium sordellii ATCC 9714	UP000015748	Bacteria;Firmicutes;Clostridia;Clostridiales;Peptostreptococcaceae;Paeniclostridium;
121719	Pannonibacter phragmitetus	UP000064921	Bacteria;Proteobacteria;Alphaproteobacteria;Rhodobacterales;Rhodobacteraceae;Pannonibacter;
706191	Pantoea ananatis LMG 20103	UP000001702	Bacteria;Proteobacteria;Gammaproteobacteria;Enterobacterales;Erwiniaceae;Pantoea;
592316	Pantoea sp. At-9b	UP000001624	Bacteria;Proteobacteria;Gammaproteobacteria;Enterobacterales;Erwiniaceae;Pantoea;
712898	Pantoea vagans C9-1	UP000006631	Bacteria;Proteobacteria;Gammaproteobacteria;Enterobacterales;Erwiniaceae;Pantoea;
435591	Parabacteroides distasonis ATCC 8503	UP000000566	Bacteria;Bacteroidetes;Bacteroidia;Bacteroidales;Tannerellaceae;Parabacteroides;
266265	Paraburkholderia xenovorans LB400	UP000001817	Bacteria;Proteobacteria;Betaproteobacteria;Burkholderiales;Burkholderiaceae;Paraburkholderia;
765952	Parachlamydia acanthamoebae UV-7	UP000000495	Bacteria;Chlamydiae;Parachlamydiales;Parachlamydiaceae;Parachlamydia;
272843	Pasteurella multocida subsp. multocida str. Pm70	UP000000809	Bacteria;Proteobacteria;Gammaproteobacteria;Pasteurellales;Pasteurellaceae;Pasteurella;
218491	Pectobacterium atrosepticum SCRI1043	UP000007966	Bacteria;Proteobacteria;Gammaproteobacteria;Enterobacterales;Pectobacteriaceae;Pectobacterium;
701521	Pediococcus claussenii ATCC BAA-344	UP000005444	Bacteria;Firmicutes;Bacilli;Lactobacillales;Lactobacillaceae;Pediococcus;
391619	Phaeobacter inhibens DSM 17395	UP000002914	Bacteria;Proteobacteria;Alphaproteobacteria;Rhodobacterales;Rhodobacteraceae;Phaeobacter;
450851	Phenylobacterium zucineum HLK1	UP000001868	Bacteria;Proteobacteria;Alphaproteobacteria;Caulobacterales;Caulobacteraceae;Phenylobacterium;
243265	Photorhabdus luminescens subsp. laumondii TTO1	UP000002514	Bacteria;Proteobacteria;Gammaproteobacteria;Enterobacterales;Morganellaceae;Photorhabdus;
1221520	Photorhabdus temperata subsp. temperata M1021	UP000015813	Bacteria;Proteobacteria;Gammaproteobacteria;Enterobacterales;Morganellaceae;Photorhabdus;
1142394	Phycisphaera mikurensis NBRC 102666	UP000007881	Bacteria;Planctomycetes;Phycisphaerae;Phycisphaerales;Phycisphaeraceae;Phycisphaera;
1238	Piscirickettsia salmonis	UP000029541	Bacteria;Proteobacteria;Gammaproteobacteria;Thiotrichales;Piscirickettsiaceae;Piscirickettsia;
1315976	Plesiomonas shigelloides 302-73	UP000014012	Bacteria;Proteobacteria;Gammaproteobacteria;Enterobacterales;unclassified Enterobacterales;Plesiomonas;
242619	Porphyromonas gingivalis W83	UP000000588	Bacteria;Bacteroidetes;Bacteroidia;Bacteroidales;Porphyromonadaceae;Porphyromonas;
868129	Prevotella bivia DSM 20514	UP000002786	Bacteria;Bacteroidetes;Bacteroidia;Bacteroidales;Prevotellaceae;Prevotella;
908937	Prevotella dentalis DSM 3688	UP000010862	Bacteria;Bacteroidetes;Bacteroidia;Bacteroidales;Prevotellaceae;Prevotella;
246198	Prevotella intermedia 17	UP000010099	Bacteria;Bacteroidetes;Bacteroidia;Bacteroidales;Prevotellaceae;Prevotella;
529507	Proteus mirabilis HI4320	UP000008319	Bacteria;Proteobacteria;Gammaproteobacteria;Enterobacterales;Morganellaceae;Proteus;
471881	Proteus penneri ATCC 35198	UP000006464	Bacteria;Proteobacteria;Gammaproteobacteria;Enterobacterales;Morganellaceae;Proteus;
587	Providencia rettgeri	UP000054201	Bacteria;Proteobacteria;Gammaproteobacteria;Enterobacterales;Morganellaceae;Providencia;
342610	Pseudoalteromonas atlantica T6c	UP000001981	Bacteria;Proteobacteria;Gammaproteobacteria;Alteromonadales;Pseudoalteromonadaceae;Pseudoalteromonas;
208964	Pseudomonas aeruginosa PAO1	UP000002438	Bacteria;Proteobacteria;Gammaproteobacteria;Pseudomonadales;Pseudomonadaceae;Pseudomonas;
384676	Pseudomonas entomophila L48	UP000000658	Bacteria;Proteobacteria;Gammaproteobacteria;Pseudomonadales;Pseudomonadaceae;Pseudomonas;
50340	Pseudomonas fuscovaginae	UP000037931	Bacteria;Proteobacteria;Gammaproteobacteria;Pseudomonadales;Pseudomonadaceae;Pseudomonas;
399739	Pseudomonas mendocina ymp	UP000000229	Bacteria;Proteobacteria;Gammaproteobacteria;Pseudomonadales;Pseudomonadaceae;Pseudomonas;
1330531	Pseudomonas plecoglossicida NB2011	UP000014440	Bacteria;Proteobacteria;Gammaproteobacteria;Pseudomonadales;Pseudomonadaceae;Pseudomonas;
1904754	Pseudomonas sp. J237	UP000095383	Bacteria;Proteobacteria;Gammaproteobacteria;Pseudomonadales;Pseudomonadaceae;Pseudomonas;
1179778	Pseudomonas sp. M47T1	UP000004339	Bacteria;Proteobacteria;Gammaproteobacteria;Pseudomonadales;Pseudomonadaceae;Pseudomonas;
223283	Pseudomonas syringae pv. tomato str. DC3000	UP000002515	Bacteria;Proteobacteria;Gammaproteobacteria;Pseudomonadales;Pseudomonadaceae;Pseudomonas;
767029	Pseudopropionibacterium propionicum F0230a	UP000003118	Bacteria;Actinobacteria;Propionibacteriales;Propionibacteriaceae;Pseudopropionibacterium;
267608	Ralstonia solanacearum GMI1000	UP000001436	Bacteria;Proteobacteria;Betaproteobacteria;Burkholderiales;Burkholderiaceae;Ralstonia;
288705	Renibacterium salmoninarum ATCC 33209	UP000002007	Bacteria;Actinobacteria;Micrococcales;Micrococcaceae;Renibacterium;
525370	Rhodococcus hoagii ATCC 33707	UP000004245	Bacteria;Actinobacteria;Corynebacteriales;Nocardiaceae;Rhodococcus;
1105111	Rickettsia amblyommatis str. GAT-30V	UP000008005	Bacteria;Proteobacteria;Alphaproteobacteria;Rickettsiales;Rickettsiaceae;Rickettsieae;Rickettsia;spotted fever group;
272947	Rickettsia prowazekii str. Madrid E	UP000002480	Bacteria;Proteobacteria;Alphaproteobacteria;Rickettsiales;Rickettsiaceae;Rickettsieae;Rickettsia;typhus group;
1228997	Riemerella anatipestifer RA-CH-1	UP000006276	Bacteria;Bacteroidetes;Flavobacteriia;Flavobacteriales;Flavobacteriaceae;Riemerella;
680646	Rothia mucilaginosa DY-18	UP000001883	Bacteria;Actinobacteria;Micrococcales;Micrococcaceae;Rothia;
471857	Saccharomonospora viridis DSM 43017	UP000000841	Bacteria;Actinobacteria;Pseudonocardiales;Pseudonocardiaceae;Saccharomonospora;
41514	Salmonella enterica subsp. arizonae serovar 62:z4,z23:-	UP000002084	Bacteria;Proteobacteria;Gammaproteobacteria;Enterobacterales;Enterobacteriaceae;Salmonella;
99287	Salmonella enterica subsp. enterica serovar Typhimurium str. LT2	UP000001014	Bacteria;Proteobacteria;Gammaproteobacteria;Enterobacterales;Enterobacteriaceae;Salmonella;
984262	Saprospira grandis str. Lewin	UP000007519	Bacteria;Bacteroidetes;Saprospiria;Saprospirales;Saprospiraceae;Saprospira;
640132	Segniliparus rotundus DSM 44985	UP000002247	Bacteria;Actinobacteria;Corynebacteriales;Segniliparaceae;Segniliparus;
932213	Serratia sp. M24T3	UP000011072	Bacteria;Proteobacteria;Gammaproteobacteria;Enterobacterales;Yersiniaceae;Serratia;
211586	Shewanella oneidensis MR-1	UP000008186	Bacteria;Proteobacteria;Gammaproteobacteria;Alteromonadales;Shewanellaceae;Shewanella;
319224	Shewanella putrefaciens CN-32	UP000006699	Bacteria;Proteobacteria;Gammaproteobacteria;Alteromonadales;Shewanellaceae;Shewanella;
300267	Shigella dysenteriae Sd197	UP000002716	Bacteria;Proteobacteria;Gammaproteobacteria;Enterobacterales;Enterobacteriaceae;Shigella;
331113	Simkania negevensis Z	UP000000496	Bacteria;Chlamydiae;Parachlamydiales;Simkaniaceae;Simkania;
1338009	Sphingobacterium sp. IITKGP-BTPF85	UP000034376	Bacteria;Bacteroidetes;Sphingobacteriia;Sphingobacteriales;Sphingobacteriaceae;Sphingobacterium;
570509	Spiroplasma melliferum KC3	UP000004057	Bacteria;Tenericutes;Mollicutes;Entomoplasmatales;Spiroplasmataceae;Spiroplasma;
1276220	Spiroplasma taiwanense CT-1	UP000014984	Bacteria;Tenericutes;Mollicutes;Entomoplasmatales;Spiroplasmataceae;Spiroplasma;
1212545	Staphylococcus arlettae CVD059	UP000006074	Bacteria;Firmicutes;Bacilli;Bacillales;Staphylococcaceae;Staphylococcus;
93061	Staphylococcus aureus subsp. aureus NCTC 8325	UP000008816	Bacteria;Firmicutes;Bacilli;Bacillales;Staphylococcaceae;Staphylococcus;
176279	Staphylococcus epidermidis RP62A	UP000000531	Bacteria;Firmicutes;Bacilli;Bacillales;Staphylococcaceae;Staphylococcus;
279808	Staphylococcus haemolyticus JCSC1435	UP000000543	Bacteria;Firmicutes;Bacilli;Bacillales;Staphylococcaceae;Staphylococcus;
1284	Staphylococcus hyicus	UP000031102	Bacteria;Firmicutes;Bacilli;Bacillales;Staphylococcaceae;Staphylococcus;
342451	Staphylococcus saprophyticus subsp. saprophyticus ATCC 15305	UP000006371	Bacteria;Firmicutes;Bacilli;Bacillales;Staphylococcaceae;Staphylococcus;
1405498	Staphylococcus simulans UMC-CNS-990	UP000017131	Bacteria;Firmicutes;Bacilli;Bacillales;Staphylococcaceae;Staphylococcus;
1194526	Staphylococcus warneri SG1	UP000011217	Bacteria;Firmicutes;Bacilli;Bacillales;Staphylococcaceae;Staphylococcus;
519441	Streptobacillus moniliformis DSM 12112	UP000002072	Bacteria;Fusobacteria;Fusobacteriales;Leptotrichiaceae;Streptobacillus;
208435	Streptococcus agalactiae 2603V/R	UP000000821	Bacteria;Firmicutes;Bacilli;Lactobacillales;Streptococcaceae;Streptococcus;
482234	Streptococcus canis FSL Z3-227	UP000004423	Bacteria;Firmicutes;Bacilli;Lactobacillales;Streptococcaceae;Streptococcus;
617121	Streptococcus dysgalactiae subsp. equisimilis RE378	UP000011831	Bacteria;Firmicutes;Bacilli;Lactobacillales;Streptococcaceae;Streptococcus;
467705	Streptococcus gordonii str. Challis substr. CH1	UP000001131	Bacteria;Firmicutes;Bacilli;Lactobacillales;Streptococcaceae;Streptococcus;
1159208	Streptococcus infantis SPAR10	UP000010312	Bacteria;Firmicutes;Bacilli;Lactobacillales;Streptococcaceae;Streptococcus;
862967	Streptococcus intermedius B196	UP000016233	Bacteria;Firmicutes;Bacilli;Lactobacillales;Streptococcaceae;Streptococcus;Streptococcus anginosus group;
1076934	Streptococcus lutetiensis 033	UP000015268	Bacteria;Firmicutes;Bacilli;Lactobacillales;Streptococcaceae;Streptococcus;
210007	Streptococcus mutans UA159	UP000002512	Bacteria;Firmicutes;Bacilli;Lactobacillales;Streptococcaceae;Streptococcus;
981540	Streptococcus pasteurianus ATCC 43144	UP000007946	Bacteria;Firmicutes;Bacilli;Lactobacillales;Streptococcaceae;Streptococcus;
301447	Streptococcus pyogenes serotype M1	UP000000750	Bacteria;Firmicutes;Bacilli;Lactobacillales;Streptococcaceae;Streptococcus;
388919	Streptococcus sanguinis SK36	UP000002148	Bacteria;Firmicutes;Bacilli;Lactobacillales;Streptococcaceae;Streptococcus;
1227275	Streptococcus sobrinus W1703	UP000016617	Bacteria;Firmicutes;Bacilli;Lactobacillales;Streptococcaceae;Streptococcus;
1156433	Streptococcus sp. I-P16	UP000017124	Bacteria;Firmicutes;Bacilli;Lactobacillales;Streptococcaceae;Streptococcus;
391295	Streptococcus suis 05ZYH33	UP000000243	Bacteria;Firmicutes;Bacilli;Lactobacillales;Streptococcaceae;Streptococcus;
1349	Streptococcus uberis	UP000030468	Bacteria;Firmicutes;Bacilli;Lactobacillales;Streptococcaceae;Streptococcus;
218495	Streptococcus uberis 0140J	UP000000449	Bacteria;Firmicutes;Bacilli;Lactobacillales;Streptococcaceae;Streptococcus;
764291	Streptococcus urinalis 2285-97	UP000005388	Bacteria;Firmicutes;Bacilli;Lactobacillales;Streptococcaceae;Streptococcus;
698759	Streptomyces ipomoeae 91-03	UP000010411	Bacteria;Actinobacteria;Streptomycetales;Streptomycetaceae;Streptomyces;
680198	Streptomyces scabiei 87.22	UP000001444	Bacteria;Actinobacteria;Streptomycetales;Streptomycetaceae;Streptomyces;
203275	Tannerella forsythia 92A2	UP000005436	Bacteria;Bacteroidetes;Bacteroidia;Bacteroidales;Tannerellaceae;Tannerella;
937774	Taylorella equigenitalis MCE9	UP000007472	Bacteria;Proteobacteria;Betaproteobacteria;Burkholderiales;Alcaligenaceae;Taylorella;
669041	Tenacibaculum dicentrarchi	UP000061908	Bacteria;Bacteroidetes;Flavobacteriia;Flavobacteriales;Flavobacteriaceae;Tenacibaculum;
269800	Thermobifida fusca YX	UP000000434	Bacteria;Actinobacteria;Streptosporangiales;Nocardiopsaceae;Thermobifida;
906968	Treponema brennaborense DSM 12168	UP000006546	Bacteria;Spirochaetes;Spirochaetales;Spirochaetaceae;Treponema;
243275	Treponema denticola ATCC 35405	UP000008212	Bacteria;Spirochaetes;Spirochaetales;Spirochaetaceae;Treponema;
243276	Treponema pallidum subsp. pallidum str. Nichols	UP000000811	Bacteria;Spirochaetes;Spirochaetales;Spirochaetaceae;Treponema;
1291379	Treponema pedis str. T A4	UP000015620	Bacteria;Spirochaetes;Spirochaetales;Spirochaetaceae;Treponema;
203267	Tropheryma whipplei str. Twist	UP000002200	Bacteria;Actinobacteria;Micrococcales;Tropheryma;
521096	Tsukamurella paurometabola DSM 20162	UP000001213	Bacteria;Actinobacteria;Corynebacteriales;Tsukamurellaceae;Tsukamurella;
273119	Ureaplasma parvum serovar 3 str. ATCC 700970	UP000000423	Bacteria;Tenericutes;Mollicutes;Mycoplasmataceae;Ureaplasma;
479436	Veillonella parvula DSM 2008	UP000007968	Bacteria;Firmicutes;Negativicutes;Veillonellales;Veillonellaceae;Veillonella;
882102	Vibrio anguillarum 775	UP000006800	Bacteria;Proteobacteria;Gammaproteobacteria;Vibrionales;Vibrionaceae;Vibrio;
338187	Vibrio campbellii ATCC BAA-1116	UP000008152	Bacteria;Proteobacteria;Gammaproteobacteria;Vibrionales;Vibrionaceae;Vibrio;
243277	Vibrio cholerae O1 biovar El Tor str. N16961	UP000000584	Bacteria;Proteobacteria;Gammaproteobacteria;Vibrionales;Vibrionaceae;Vibrio;
903510	Vibrio furnissii NCTC 11218	UP000007456	Bacteria;Proteobacteria;Gammaproteobacteria;Vibrionales;Vibrionaceae;Vibrio;
223926	Vibrio parahaemolyticus RIMD 2210633	UP000002493	Bacteria;Proteobacteria;Gammaproteobacteria;Vibrionales;Vibrionaceae;Vibrio;
391591	Vibrio shilonii AK1	UP000003769	Bacteria;Proteobacteria;Gammaproteobacteria;Vibrionales;Vibrionaceae;Vibrio;
575788	Vibrio tasmaniensis LGP32	UP000009100	Bacteria;Proteobacteria;Gammaproteobacteria;Vibrionales;Vibrionaceae;Vibrio;
196600	Vibrio vulnificus YJ016	UP000002675	Bacteria;Proteobacteria;Gammaproteobacteria;Vibrionales;Vibrionaceae;Vibrio;
716544	Waddlia chondrophila WSU 86-1044	UP000001505	Bacteria;Chlamydiae;Parachlamydiales;Waddliaceae;Waddlia;
865938	Weeksella virosa DSM 16922	UP000008641	Bacteria;Bacteroidetes;Flavobacteriia;Flavobacteriales;Flavobacteriaceae;Weeksella;
1261130	Wohlfahrtiimonas chitiniclastica SH04	UP000011617	Bacteria;Proteobacteria;Gammaproteobacteria;Wohlfahrtiimonas;
1236908	Wolbachia endosymbiont of Drosophila simulans wNo	UP000013004	Bacteria;Proteobacteria;Alphaproteobacteria;Rickettsiales;Anaplasmataceae;Wolbachieae;Wolbachia;
100901	Wolbachia endosymbiont of Onchocerca ochengi	UP000007516	Bacteria;Proteobacteria;Alphaproteobacteria;Rickettsiales;Anaplasmataceae;Wolbachieae;Wolbachia;
292805	Wolbachia endosymbiont strain TRS of Brugia malayi	UP000000534	Bacteria;Proteobacteria;Alphaproteobacteria;Rickettsiales;Anaplasmataceae;Wolbachieae;Wolbachia;
380358	Xanthomonas albilineans GPE PC73	UP000001890	Bacteria;Proteobacteria;Gammaproteobacteria;Xanthomonadales;Xanthomonadaceae;Xanthomonas;
190486	Xanthomonas axonopodis pv. citri str. 306	UP000000576	Bacteria;Proteobacteria;Gammaproteobacteria;Xanthomonadales;Xanthomonadaceae;Xanthomonas;
190485	Xanthomonas campestris pv. campestris str. ATCC 33913	UP000001010	Bacteria;Proteobacteria;Gammaproteobacteria;Xanthomonadales;Xanthomonadaceae;Xanthomonas;
291331	Xanthomonas oryzae pv. oryzae KACC 10331	UP000006735	Bacteria;Proteobacteria;Gammaproteobacteria;Xanthomonadales;Xanthomonadaceae;Xanthomonas;
406818	Xenorhabdus bovienii SS-2004	UP000002045	Bacteria;Proteobacteria;Gammaproteobacteria;Enterobacterales;Morganellaceae;Xenorhabdus;
406817	Xenorhabdus nematophila ATCC 19061	UP000008075	Bacteria;Proteobacteria;Gammaproteobacteria;Enterobacterales;Morganellaceae;Xenorhabdus;
160492	Xylella fastidiosa 9a5c	UP000000812	Bacteria;Proteobacteria;Gammaproteobacteria;Xanthomonadales;Xanthomonadaceae;Xylella;
632	Yersinia pestis	UP000002490	Bacteria;Proteobacteria;Gammaproteobacteria;Enterobacterales;Yersiniaceae;Yersinia;
29486	Yersinia ruckeri	UP000054283	Bacteria;Proteobacteria;Gammaproteobacteria;Enterobacterales;Yersiniaceae;Yersinia;

## Sheet: Supplemental Data S2
Source information for metagenomic samples
Sample description	Location	Sample ID	Used in calculating rank	Environment (Marine/Soil/Human Gut)	Journal Article	Retrieved from	Now retrievable from
female aged-31	Shenzhen, China	NLF001	No	Human Gut	Qin et al., 2012	NCBI Sequence Read Archive: SRA045646 and SRA050230
female aged-34	Shenzhen, China	NLF002	No	Human Gut	Qin et al., 2012	NCBI Sequence Read Archive: SRA045646 and SRA050230
female aged-44	Shenzhen, China	NLF005	Yes	Human Gut	Qin et al., 2012	NCBI Sequence Read Archive: SRA045646 and SRA050230
female aged-27	Shenzhen, China	NLF006	No	Human Gut	Qin et al., 2012	NCBI Sequence Read Archive: SRA045646 and SRA050230
female aged-39	Shenzhen, China	NLF007	No	Human Gut	Qin et al., 2012	NCBI Sequence Read Archive: SRA045646 and SRA050230
female aged-26	Shenzhen, China	NLF008	No	Human Gut	Qin et al., 2012	NCBI Sequence Read Archive: SRA045646 and SRA050230
female aged-27	Shenzhen, China	NLF009	Yes	Human Gut	Qin et al., 2012	NCBI Sequence Read Archive: SRA045646 and SRA050230
female aged-35	Shenzhen, China	NLF010	Yes	Human Gut	Qin et al., 2012	NCBI Sequence Read Archive: SRA045646 and SRA050230
female aged-25	Shenzhen, China	NLF011	Yes	Human Gut	Qin et al., 2012	NCBI Sequence Read Archive: SRA045646 and SRA050230
female aged-27	Shenzhen, China	NLF012	No	Human Gut	Qin et al., 2012	NCBI Sequence Read Archive: SRA045646 and SRA050230
female aged-32	Shenzhen, China	NLF013	No	Human Gut	Qin et al., 2012	NCBI Sequence Read Archive: SRA045646 and SRA050230
female aged-37	Shenzhen, China	NLF014	No	Human Gut	Qin et al., 2012	NCBI Sequence Read Archive: SRA045646 and SRA050230
female aged-59	Shenzhen, China	NLF015	Yes	Human Gut	Qin et al., 2012	NCBI Sequence Read Archive: SRA045646 and SRA050230
male aged-32	Shenzhen, China	NLM001	No	Human Gut	Qin et al., 2012	NCBI Sequence Read Archive: SRA045646 and SRA050230
male aged-23	Shenzhen, China	NLM002	No	Human Gut	Qin et al., 2012	NCBI Sequence Read Archive: SRA045646 and SRA050230
male aged-23	Shenzhen, China	NLM003	No	Human Gut	Qin et al., 2012	NCBI Sequence Read Archive: SRA045646 and SRA050230
male aged-24	Shenzhen, China	NLM004	No	Human Gut	Qin et al., 2012	NCBI Sequence Read Archive: SRA045646 and SRA050230
male aged-42	Shenzhen, China	NLM005	No	Human Gut	Qin et al., 2012	NCBI Sequence Read Archive: SRA045646 and SRA050230
male aged-24	Shenzhen, China	NLM006	No	Human Gut	Qin et al., 2012	NCBI Sequence Read Archive: SRA045646 and SRA050230
male aged-22	Shenzhen, China	NLM007	Yes	Human Gut	Qin et al., 2012	NCBI Sequence Read Archive: SRA045646 and SRA050230
male aged-22	Shenzhen, China	NLM008	No	Human Gut	Qin et al., 2012	NCBI Sequence Read Archive: SRA045646 and SRA050230
male aged-24	Shenzhen, China	NLM009	No	Human Gut	Qin et al., 2012	NCBI Sequence Read Archive: SRA045646 and SRA050230
male aged-23	Shenzhen, China	NLM010	No	Human Gut	Qin et al., 2012	NCBI Sequence Read Archive: SRA045646 and SRA050230
male aged-23	Shenzhen, China	NLM015	No	Human Gut	Qin et al., 2012	NCBI Sequence Read Archive: SRA045646 and SRA050230
male aged-23	Shenzhen, China	NLM016	No	Human Gut	Qin et al., 2012	NCBI Sequence Read Archive: SRA045646 and SRA050230
male aged-23	Shenzhen, China	NLM017	No	Human Gut	Qin et al., 2012	NCBI Sequence Read Archive: SRA045646 and SRA050230
male aged-25	Shenzhen, China	NLM021	No	Human Gut	Qin et al., 2012	NCBI Sequence Read Archive: SRA045646 and SRA050230
male aged-29	Shenzhen, China	NLM022	No	Human Gut	Qin et al., 2012	NCBI Sequence Read Archive: SRA045646 and SRA050230
male aged-38	Shenzhen, China	NLM023	No	Human Gut	Qin et al., 2012	NCBI Sequence Read Archive: SRA045646 and SRA050230
male aged-23	Shenzhen, China	NLM024	No	Human Gut	Qin et al., 2012	NCBI Sequence Read Archive: SRA045646 and SRA050230
male aged-19	Shenzhen, China	NLM025	No	Human Gut	Qin et al., 2012	NCBI Sequence Read Archive: SRA045646 and SRA050230
male aged-24	Shenzhen, China	NLM026	No	Human Gut	Qin et al., 2012	NCBI Sequence Read Archive: SRA045646 and SRA050230
male aged-22	Shenzhen, China	NLM027	No	Human Gut	Qin et al., 2012	NCBI Sequence Read Archive: SRA045646 and SRA050230
male aged-21	Shenzhen, China	NLM028	No	Human Gut	Qin et al., 2012	NCBI Sequence Read Archive: SRA045646 and SRA050230
male aged-25	Shenzhen, China	NLM029	No	Human Gut	Qin et al., 2012	NCBI Sequence Read Archive: SRA045646 and SRA050230
male aged-33	Shenzhen, China	NLM031	No	Human Gut	Qin et al., 2012	NCBI Sequence Read Archive: SRA045646 and SRA050230
male aged-39	Shenzhen, China	NLM032	No	Human Gut	Qin et al., 2012	NCBI Sequence Read Archive: SRA045646 and SRA050230
female aged-45	Shenzhen, China	NOF001	Yes	Human Gut	Qin et al., 2012	NCBI Sequence Read Archive: SRA045646 and SRA050230
female aged-51	Shenzhen, China	NOF002	Yes	Human Gut	Qin et al., 2012	NCBI Sequence Read Archive: SRA045646 and SRA050230
female aged-33	Shenzhen, China	NOF004	No	Human Gut	Qin et al., 2012	NCBI Sequence Read Archive: SRA045646 and SRA050230
female aged-32	Shenzhen, China	NOF005	No	Human Gut	Qin et al., 2012	NCBI Sequence Read Archive: SRA045646 and SRA050230
female aged-35	Shenzhen, China	NOF006	No	Human Gut	Qin et al., 2012	NCBI Sequence Read Archive: SRA045646 and SRA050230
female aged-32	Shenzhen, China	NOF007	No	Human Gut	Qin et al., 2012	NCBI Sequence Read Archive: SRA045646 and SRA050230
female aged-30	Shenzhen, China	NOF008	No	Human Gut	Qin et al., 2012	NCBI Sequence Read Archive: SRA045646 and SRA050230
female aged-26	Shenzhen, China	NOF009	No	Human Gut	Qin et al., 2012	NCBI Sequence Read Archive: SRA045646 and SRA050230
female aged-40	Shenzhen, China	NOF010	Yes	Human Gut	Qin et al., 2012	NCBI Sequence Read Archive: SRA045646 and SRA050230
female aged-30	Shenzhen, China	NOF011	Yes	Human Gut	Qin et al., 2012	NCBI Sequence Read Archive: SRA045646 and SRA050230
female aged-38	Shenzhen, China	NOF012	No	Human Gut	Qin et al., 2012	NCBI Sequence Read Archive: SRA045646 and SRA050230
female aged-41	Shenzhen, China	NOF013	No	Human Gut	Qin et al., 2012	NCBI Sequence Read Archive: SRA045646 and SRA050230
female aged-42	Shenzhen, China	NOF014	No	Human Gut	Qin et al., 2012	NCBI Sequence Read Archive: SRA045646 and SRA050230
male aged-48	Shenzhen, China	NOM001	No	Human Gut	Qin et al., 2012	NCBI Sequence Read Archive: SRA045646 and SRA050230
male aged-68	Shenzhen, China	NOM002	No	Human Gut	Qin et al., 2012	NCBI Sequence Read Archive: SRA045646 and SRA050230
male aged-32	Shenzhen, China	NOM004	No	Human Gut	Qin et al., 2012	NCBI Sequence Read Archive: SRA045646 and SRA050230
male aged-46	Shenzhen, China	NOM005	No	Human Gut	Qin et al., 2012	NCBI Sequence Read Archive: SRA045646 and SRA050230
male aged-72	Shenzhen, China	NOM007	Yes	Human Gut	Qin et al., 2012	NCBI Sequence Read Archive: SRA045646 and SRA050230
male aged-54	Shenzhen, China	NOM008	No	Human Gut	Qin et al., 2012	NCBI Sequence Read Archive: SRA045646 and SRA050230
male aged-33	Shenzhen, China	NOM009	No	Human Gut	Qin et al., 2012	NCBI Sequence Read Archive: SRA045646 and SRA050230
male aged-30	Shenzhen, China	NOM010	No	Human Gut	Qin et al., 2012	NCBI Sequence Read Archive: SRA045646 and SRA050230
male aged-32	Shenzhen, China	NOM012	Yes	Human Gut	Qin et al., 2012	NCBI Sequence Read Archive: SRA045646 and SRA050230
male aged-42	Shenzhen, China	NOM013	No	Human Gut	Qin et al., 2012	NCBI Sequence Read Archive: SRA045646 and SRA050230
male aged-41	Shenzhen, China	NOM014	No	Human Gut	Qin et al., 2012	NCBI Sequence Read Archive: SRA045646 and SRA050230
male aged-32	Shenzhen, China	NOM015	No	Human Gut	Qin et al., 2012	NCBI Sequence Read Archive: SRA045646 and SRA050230
male aged-37	Shenzhen, China	NOM016	No	Human Gut	Qin et al., 2012	NCBI Sequence Read Archive: SRA045646 and SRA050230
male aged-39	Shenzhen, China	NOM017	No	Human Gut	Qin et al., 2012	NCBI Sequence Read Archive: SRA045646 and SRA050230
male aged-43	Shenzhen, China	NOM018	Yes	Human Gut	Qin et al., 2012	NCBI Sequence Read Archive: SRA045646 and SRA050230
male aged-26	Shenzhen, China	NOM019	No	Human Gut	Qin et al., 2012	NCBI Sequence Read Archive: SRA045646 and SRA050230
male aged-24	Shenzhen, China	NOM020	No	Human Gut	Qin et al., 2012	NCBI Sequence Read Archive: SRA045646 and SRA050230
male aged-23	Shenzhen, China	NOM022	No	Human Gut	Qin et al., 2012	NCBI Sequence Read Archive: SRA045646 and SRA050230
male aged-46	Shenzhen, China	NOM023	Yes	Human Gut	Qin et al., 2012	NCBI Sequence Read Archive: SRA045646 and SRA050230
male aged-28	Shenzhen, China	NOM025	No	Human Gut	Qin et al., 2012	NCBI Sequence Read Archive: SRA045646 and SRA050230
male aged-52	Shenzhen, China	NOM026	Yes	Human Gut	Qin et al., 2012	NCBI Sequence Read Archive: SRA045646 and SRA050230
male aged-38	Shenzhen, China	NOM027	No	Human Gut	Qin et al., 2012	NCBI Sequence Read Archive: SRA045646 and SRA050230
male aged-47	Shenzhen, China	NOM028	Yes	Human Gut	Qin et al., 2012	NCBI Sequence Read Archive: SRA045646 and SRA050230
male aged-14	Shenzhen, China	NOM029	No	Human Gut	Qin et al., 2012	NCBI Sequence Read Archive: SRA045646 and SRA050230
farmland/grassland	Mobilong, Australia	OFHL0	Yes	Soil		https://www.ncbi.nlm.nih.gov/assembly/GCA_900245835.1
farmland/grassland	Mobilong, Australia	OFHJ0	Yes	Soil		https://www.ncbi.nlm.nih.gov/assembly/GCA_900245825.1
clay loam top soil	Minnesota, USA	AAFX0	Yes	Soil	Tringe et al., 2005	https://www.ncbi.nlm.nih.gov/assembly/GCA_000208365.1
sub glacial region	Khardung, India	AVBS0	Yes	Soil		https://www.ncbi.nlm.nih.gov/assembly/GCA_000496495.1
arctic permafrost active layer	Alaska, USA	OBLA0	Yes	Soil	Mackelprang et al., 2011	https://www.ncbi.nlm.nih.gov/assembly/GCA_900216645.1
antarctic ecotones	Antarctica	MWWF0	Yes	Soil	Van Goethem et al., 2018	https://www.ncbi.nlm.nih.gov/assembly/GCA_002059125.1
antarctic ecotones	Antarctica	MWWA0	Yes	Soil	Van Goethem et al., 2018	https://www.ncbi.nlm.nih.gov/assembly/GCA_002059105.1
antarctic ecotones	Antarctica	MWWG0	Yes	Soil	Van Goethem et al., 2018	https://www.ncbi.nlm.nih.gov/assembly/GCA_002059145.1
antarctic ecotones	Antarctica	MWVX0	Yes	Soil	Van Goethem et al., 2018	https://www.ncbi.nlm.nih.gov/assembly/GCA_002059065.1
antarctic ecotones	Antarctica	MWWE0	Yes	Soil	Van Goethem et al., 2018	https://www.ncbi.nlm.nih.gov/assembly/GCA_002059085.1
antarctic ecotones	Antarctica	MWWB0	Yes	Soil	Van Goethem et al., 2018	https://www.ncbi.nlm.nih.gov/assembly/GCA_002058945.1
antarctic ecotones	Antarctica	MWVV0	Yes	Soil	Van Goethem et al., 2018	https://www.ncbi.nlm.nih.gov/assembly/GCA_002058925.1
antarctic ecotones	Antarctica	MWWJ0	Yes	Soil	Van Goethem et al., 2018	https://www.ncbi.nlm.nih.gov/assembly/GCA_002059005.1
antarctic ecotones	Antarctica	MWWC0	Yes	Soil	Van Goethem et al., 2018	https://www.ncbi.nlm.nih.gov/assembly/GCA_002059045.1
antarctic ecotones	Antarctica	MWVY0	Yes	Soil	Van Goethem et al., 2018	https://www.ncbi.nlm.nih.gov/assembly/GCA_002059025.1
antarctic ecotones	Antarctica	MWWK0	Yes	Soil	Van Goethem et al., 2018	https://www.ncbi.nlm.nih.gov/assembly/GCA_002058985.1
antarctic ecotones	Antarctica	MWWH0	Yes	Soil	Van Goethem et al., 2018	https://www.ncbi.nlm.nih.gov/assembly/GCA_002058965.1
antarctic ecotones	Antarctica	MWVZ0	Yes	Soil	Van Goethem et al., 2018	https://www.ncbi.nlm.nih.gov/assembly/GCA_002058885.1
antarctic ecotones	Antarctica	MWWD0	Yes	Soil	Van Goethem et al., 2018	https://www.ncbi.nlm.nih.gov/assembly/GCA_002058905.1
antarctic ecotones	Antarctica	MWVT0	Yes	Soil	Van Goethem et al., 2018	https://www.ncbi.nlm.nih.gov/assembly/GCA_002058845.1
antarctic ecotones	Antarctica	MWVW0	Yes	Soil	Van Goethem et al., 2018	https://www.ncbi.nlm.nih.gov/assembly/GCA_002058865.1
antarctic ecotones	Antarctica	MWVU0	Yes	Soil	Van Goethem et al., 2018	https://www.ncbi.nlm.nih.gov/assembly/GCA_002058825.1
grasslands biome	Oklahoma, USA	OEIR0	Yes	Soil	Luo et al., 2014	https://www.ncbi.nlm.nih.gov/assembly/GCA_900216805.1
grasslands biome	Oklahoma, USA	OEIN0	Yes	Soil	Luo et al., 2014	https://www.ncbi.nlm.nih.gov/assembly/GCA_900216795.1
farmland/grassland	Mobilong, Australia	OBIV0	Yes	Soil		https://www.ncbi.nlm.nih.gov/assembly/GCA_900215965.1
farmland/grassland	Mobilong, Australia	OBLK0	Yes	Soil		https://www.ncbi.nlm.nih.gov/assembly/GCA_900215875.1
farmland/grassland	Mobilong, Australia	OFHI0	Yes	Soil		https://www.ncbi.nlm.nih.gov/assembly/GCA_900245845.1
corn field	Kansas, USA	OBKT0	Yes	Soil		https://www.ncbi.nlm.nih.gov/assembly/GCA_900216675.1
rice field	India	OBKH0	Yes	Soil		https://www.ncbi.nlm.nih.gov/assembly/GCA_900216935.1
arctic polygons	Alaska, USA	OLLB0	Yes	Soil	Taş et al., 2018	https://www.ncbi.nlm.nih.gov/assembly/GCA_900291615.1
arctic polygons	Alaska, USA	OLLC0	Yes	Soil	Taş et al., 2018	https://www.ncbi.nlm.nih.gov/assembly/GCA_900291665.1
grasslands biome	Oklahoma, USA	OEIQ0	Yes	Soil	Luo et al., 2014	https://www.ncbi.nlm.nih.gov/assembly/GCA_900216775.1
grasslands biome	Oklahoma, USA	OEIS0	Yes	Soil	Luo et al., 2014	https://www.ncbi.nlm.nih.gov/assembly/GCA_900216765.1
lagoon reef	Coccos Keeling, Australia	CAM_SMPL_GS108	Yes	Marine	Rusch et al., 2007	http://camera.crbs.ucsd.edu/projects/details.php?id=CAM_PROJ_GOS	https://www.imicrobe.us/#/projects/26
open ocean	Indian Ocean, International	CAM_SMPL_GS112	Yes	Marine	Rusch et al., 2007	http://camera.crbs.ucsd.edu/projects/details.php?id=CAM_PROJ_GOS	https://www.imicrobe.us/#/projects/26
open ocean	Sargasso Sea, Bermuda (UK)	JCVI_SMPL_1103283000001	Yes	Marine	Rusch et al., 2007	http://camera.crbs.ucsd.edu/projects/details.php?id=CAM_PROJ_GOS	https://www.imicrobe.us/#/projects/26
open ocean	Sargasso Sea, Bermuda (UK)	JCVI_SMPL_1103283000002	Yes	Marine	Rusch et al., 2007	http://camera.crbs.ucsd.edu/projects/details.php?id=CAM_PROJ_GOS	https://www.imicrobe.us/#/projects/26
open ocean	Sargasso Sea, Bermuda (UK)	JCVI_SMPL_1103283000003	Yes	Marine	Rusch et al., 2007	http://camera.crbs.ucsd.edu/projects/details.php?id=CAM_PROJ_GOS	https://www.imicrobe.us/#/projects/26
open ocean	Sargasso Sea, Bermuda (UK)	JCVI_SMPL_1103283000004	Yes	Marine	Rusch et al., 2007	http://camera.crbs.ucsd.edu/projects/details.php?id=CAM_PROJ_GOS	https://www.imicrobe.us/#/projects/26
open ocean	Sargasso Sea, Bermuda (UK)	JCVI_SMPL_1103283000005	Yes	Marine	Rusch et al., 2007	http://camera.crbs.ucsd.edu/projects/details.php?id=CAM_PROJ_GOS	https://www.imicrobe.us/#/projects/26
open ocean	Sargasso Sea, Bermuda (UK)	JCVI_SMPL_1103283000006	Yes	Marine	Rusch et al., 2007	http://camera.crbs.ucsd.edu/projects/details.php?id=CAM_PROJ_GOS	https://www.imicrobe.us/#/projects/26
open ocean	Sargasso Sea, Bermuda (UK)	JCVI_SMPL_1103283000007	Yes	Marine	Rusch et al., 2007	http://camera.crbs.ucsd.edu/projects/details.php?id=CAM_PROJ_GOS	https://www.imicrobe.us/#/projects/26
coastal	Gulf of Maine, Canada	JCVI_SMPL_1103283000008	Yes	Marine	Rusch et al., 2007	http://camera.crbs.ucsd.edu/projects/details.php?id=CAM_PROJ_GOS	https://www.imicrobe.us/#/projects/26
coastal	Gulf of Maine, Canada	JCVI_SMPL_1103283000009	Yes	Marine	Rusch et al., 2007	http://camera.crbs.ucsd.edu/projects/details.php?id=CAM_PROJ_GOS	https://www.imicrobe.us/#/projects/26
coastal	Nova Scotia, Canada	JCVI_SMPL_1103283000010	Yes	Marine	Rusch et al., 2007	http://camera.crbs.ucsd.edu/projects/details.php?id=CAM_PROJ_GOS	https://www.imicrobe.us/#/projects/26
coastal	Nova Scotia, Canada	JCVI_SMPL_1103283000011	Yes	Marine	Rusch et al., 2007	http://camera.crbs.ucsd.edu/projects/details.php?id=CAM_PROJ_GOS	https://www.imicrobe.us/#/projects/26
estuary	Nova Scotia, Canada	JCVI_SMPL_1103283000012	Yes	Marine	Rusch et al., 2007	http://camera.crbs.ucsd.edu/projects/details.php?id=CAM_PROJ_GOS	https://www.imicrobe.us/#/projects/26
coastal	Maine, USA	JCVI_SMPL_1103283000013	Yes	Marine	Rusch et al., 2007	http://camera.crbs.ucsd.edu/projects/details.php?id=CAM_PROJ_GOS	https://www.imicrobe.us/#/projects/26
estuary	Rhode Island, USA	JCVI_SMPL_1103283000014	Yes	Marine	Rusch et al., 2007	http://camera.crbs.ucsd.edu/projects/details.php?id=CAM_PROJ_GOS	https://www.imicrobe.us/#/projects/26
coastal	New York, USA	JCVI_SMPL_1103283000015	Yes	Marine	Rusch et al., 2007	http://camera.crbs.ucsd.edu/projects/details.php?id=CAM_PROJ_GOS	https://www.imicrobe.us/#/projects/26
coastal	New Jersey, USA	JCVI_SMPL_1103283000016	Yes	Marine	Rusch et al., 2007	http://camera.crbs.ucsd.edu/projects/details.php?id=CAM_PROJ_GOS	https://www.imicrobe.us/#/projects/26
estuary	New Jersey, USA	JCVI_SMPL_1103283000017	Yes	Marine	Rusch et al., 2007	http://camera.crbs.ucsd.edu/projects/details.php?id=CAM_PROJ_GOS	https://www.imicrobe.us/#/projects/26
estuary	Maryland, USA	JCVI_SMPL_1103283000018	Yes	Marine	Rusch et al., 2007	http://camera.crbs.ucsd.edu/projects/details.php?id=CAM_PROJ_GOS	https://www.imicrobe.us/#/projects/26
coastal	North Carolina, USA	JCVI_SMPL_1103283000019	Yes	Marine	Rusch et al., 2007	http://camera.crbs.ucsd.edu/projects/details.php?id=CAM_PROJ_GOS	https://www.imicrobe.us/#/projects/26
coastal	South Carolina, USA	JCVI_SMPL_1103283000020	Yes	Marine	Rusch et al., 2007	http://camera.crbs.ucsd.edu/projects/details.php?id=CAM_PROJ_GOS	https://www.imicrobe.us/#/projects/26
open ocean	Florida, USA	JCVI_SMPL_1103283000021	Yes	Marine	Rusch et al., 2007	http://camera.crbs.ucsd.edu/projects/details.php?id=CAM_PROJ_GOS	https://www.imicrobe.us/#/projects/26
open ocean	Gulf of Mexico, USA	JCVI_SMPL_1103283000022	Yes	Marine	Rusch et al., 2007	http://camera.crbs.ucsd.edu/projects/details.php?id=CAM_PROJ_GOS	https://www.imicrobe.us/#/projects/26
open ocean	Yucatan Channel, Mexico	JCVI_SMPL_1103283000023	Yes	Marine	Rusch et al., 2007	http://camera.crbs.ucsd.edu/projects/details.php?id=CAM_PROJ_GOS	https://www.imicrobe.us/#/projects/26
open ocean	Caribbean Sea, Honduras	JCVI_SMPL_1103283000024	Yes	Marine	Rusch et al., 2007	http://camera.crbs.ucsd.edu/projects/details.php?id=CAM_PROJ_GOS	https://www.imicrobe.us/#/projects/26
open ocean	Caribbean Sea, Panama	JCVI_SMPL_1103283000025	Yes	Marine	Rusch et al., 2007	http://camera.crbs.ucsd.edu/projects/details.php?id=CAM_PROJ_GOS	https://www.imicrobe.us/#/projects/26
fresh water	Lake Gatun, Panama	JCVI_SMPL_1103283000026	Yes	Marine	Rusch et al., 2007	http://camera.crbs.ucsd.edu/projects/details.php?id=CAM_PROJ_GOS	https://www.imicrobe.us/#/projects/26
open ocean	Gulf of Panama, Panama	JCVI_SMPL_1103283000027	Yes	Marine	Rusch et al., 2007	http://camera.crbs.ucsd.edu/projects/details.php?id=CAM_PROJ_GOS	https://www.imicrobe.us/#/projects/26
open ocean	PanamÃ¡, Panama	JCVI_SMPL_1103283000028	Yes	Marine	Rusch et al., 2007	http://camera.crbs.ucsd.edu/projects/details.php?id=CAM_PROJ_GOS	https://www.imicrobe.us/#/projects/26
open ocean	Cocos Island, Costa Rica	JCVI_SMPL_1103283000029	Yes	Marine	Rusch et al., 2007	http://camera.crbs.ucsd.edu/projects/details.php?id=CAM_PROJ_GOS	https://www.imicrobe.us/#/projects/26
coastal	Cocos Island, Costa Rica	JCVI_SMPL_1103283000030	Yes	Marine	Rusch et al., 2007	http://camera.crbs.ucsd.edu/projects/details.php?id=CAM_PROJ_GOS	https://www.imicrobe.us/#/projects/26
open ocean	Galapagos, Ecuador (GalÃ¡pagos)	JCVI_SMPL_1103283000031	Yes	Marine	Rusch et al., 2007	http://camera.crbs.ucsd.edu/projects/details.php?id=CAM_PROJ_GOS	https://www.imicrobe.us/#/projects/26
coral reef atoll	Floreana Island, Ecuador (GalÃ¡pagos)	JCVI_SMPL_1103283000032	Yes	Marine	Rusch et al., 2007	http://camera.crbs.ucsd.edu/projects/details.php?id=CAM_PROJ_GOS	https://www.imicrobe.us/#/projects/26
open ocean	Floreana Island, Ecuador (GalÃ¡pagos)	JCVI_SMPL_1103283000033	Yes	Marine	Rusch et al., 2007	http://camera.crbs.ucsd.edu/projects/details.php?id=CAM_PROJ_GOS	https://www.imicrobe.us/#/projects/26
coastal/bay	Santigo Island, Ecuador (GalÃ¡pagos)	JCVI_SMPL_1103283000034	Yes	Marine	Rusch et al., 2007	http://camera.crbs.ucsd.edu/projects/details.php?id=CAM_PROJ_GOS	https://www.imicrobe.us/#/projects/26
warm seep	Roca Redonda, Ecuador (GalÃ¡pagos)	JCVI_SMPL_1103283000035	Yes	Marine	Rusch et al., 2007	http://camera.crbs.ucsd.edu/projects/details.php?id=CAM_PROJ_GOS	https://www.imicrobe.us/#/projects/26
coastal upwelling	Fernandina Island, Ecuador (GalÃ¡pagos)	JCVI_SMPL_1103283000036	Yes	Marine	Rusch et al., 2007	http://camera.crbs.ucsd.edu/projects/details.php?id=CAM_PROJ_GOS	https://www.imicrobe.us/#/projects/26
mangrove	Isabella Island, Ecuador (GalÃ¡pagos)	JCVI_SMPL_1103283000037	Yes	Marine	Rusch et al., 2007	http://camera.crbs.ucsd.edu/projects/details.php?id=CAM_PROJ_GOS	https://www.imicrobe.us/#/projects/26
hypersaline lagoon	Floreana Island, Ecuador (GalÃ¡pagos)	JCVI_SMPL_1103283000038	Yes	Marine	Rusch et al., 2007	http://camera.crbs.ucsd.edu/projects/details.php?id=CAM_PROJ_GOS	https://www.imicrobe.us/#/projects/26
coastal	Seamore Island, Ecuador (GalÃ¡pagos)	JCVI_SMPL_1103283000039	Yes	Marine	Rusch et al., 2007	http://camera.crbs.ucsd.edu/projects/details.php?id=CAM_PROJ_GOS	https://www.imicrobe.us/#/projects/26
coastal	Wolf Island, Ecuador (GalÃ¡pagos)	JCVI_SMPL_1103283000040	Yes	Marine	Rusch et al., 2007	http://camera.crbs.ucsd.edu/projects/details.php?id=CAM_PROJ_GOS	https://www.imicrobe.us/#/projects/26
coastal	Isabella Island, Ecuador (GalÃ¡pagos)	JCVI_SMPL_1103283000041	Yes	Marine	Rusch et al., 2007	http://camera.crbs.ucsd.edu/projects/details.php?id=CAM_PROJ_GOS	https://www.imicrobe.us/#/projects/26
open ocean	Pacific Ocean, International	JCVI_SMPL_1103283000042	Yes	Marine	Rusch et al., 2007	http://camera.crbs.ucsd.edu/projects/details.php?id=CAM_PROJ_GOS	https://www.imicrobe.us/#/projects/26
open ocean	South Pacific, French Polynesia	JCVI_SMPL_1103283000052	Yes	Marine	Rusch et al., 2007	http://camera.crbs.ucsd.edu/projects/details.php?id=CAM_PROJ_GOS	https://www.imicrobe.us/#/projects/26
coral reef	Mo'orea, French Polynesia	JCVI_SMPL_1103283000053	Yes	Marine	Rusch et al., 2007	http://camera.crbs.ucsd.edu/projects/details.php?id=CAM_PROJ_GOS	https://www.imicrobe.us/#/projects/26
coastal	Mo'orea, French Polynesia	JCVI_SMPL_1103283000054	Yes	Marine	Rusch et al., 2007	http://camera.crbs.ucsd.edu/projects/details.php?id=CAM_PROJ_GOS	https://www.imicrobe.us/#/projects/26
coral reef atoll	Rangirora Atoll, French Polynesia	JCVI_SMPL_1103283000056	Yes	Marine	Rusch et al., 2007	http://camera.crbs.ucsd.edu/projects/details.php?id=CAM_PROJ_GOS	https://www.imicrobe.us/#/projects/26
estuary	Maryland, USA	JCVI_SMPL_1103283000058	Yes	Marine	Rusch et al., 2007	http://camera.crbs.ucsd.edu/projects/details.php?id=CAM_PROJ_GOS	https://www.imicrobe.us/#/projects/26
coral reef	Mo'orea, French Polynesia	JCVI_SMPL_GS048b	Yes	Marine	Rusch et al., 2007	http://camera.crbs.ucsd.edu/projects/details.php?id=CAM_PROJ_GOS	https://www.imicrobe.us/#/projects/26
lagoon reef	Coccos Keeling, Australia	JCVI_SMPL_GS108a	Yes	Marine	Rusch et al., 2007	http://camera.crbs.ucsd.edu/projects/details.php?id=CAM_PROJ_GOS	https://www.imicrobe.us/#/projects/26
lagoon reef	Coccos Keeling, Australia	JCVI_SMPL_GS108b	Yes	Marine	Rusch et al., 2007	http://camera.crbs.ucsd.edu/projects/details.php?id=CAM_PROJ_GOS	https://www.imicrobe.us/#/projects/26
open ocean	Indian Ocean, International	JCVI_SMPL_GS109	Yes	Marine	Rusch et al., 2007	http://camera.crbs.ucsd.edu/projects/details.php?id=CAM_PROJ_GOS	https://www.imicrobe.us/#/projects/26
open ocean	Indian Ocean, International	JCVI_SMPL_GS110a	Yes	Marine	Rusch et al., 2007	http://camera.crbs.ucsd.edu/projects/details.php?id=CAM_PROJ_GOS	https://www.imicrobe.us/#/projects/26
open ocean	Indian Ocean, International	JCVI_SMPL_GS110b	Yes	Marine	Rusch et al., 2007	http://camera.crbs.ucsd.edu/projects/details.php?id=CAM_PROJ_GOS	https://www.imicrobe.us/#/projects/26
open ocean	Indian Ocean, International	JCVI_SMPL_GS111	Yes	Marine	Rusch et al., 2007	http://camera.crbs.ucsd.edu/projects/details.php?id=CAM_PROJ_GOS	https://www.imicrobe.us/#/projects/26
open ocean	Indian Ocean, International	JCVI_SMPL_GS112a	Yes	Marine	Rusch et al., 2007	http://camera.crbs.ucsd.edu/projects/details.php?id=CAM_PROJ_GOS	https://www.imicrobe.us/#/projects/26
open ocean	Indian Ocean, International	JCVI_SMPL_GS112b	Yes	Marine	Rusch et al., 2007	http://camera.crbs.ucsd.edu/projects/details.php?id=CAM_PROJ_GOS	https://www.imicrobe.us/#/projects/26
open ocean	Indian Ocean, International	JCVI_SMPL_GS113	Yes	Marine	Rusch et al., 2007	http://camera.crbs.ucsd.edu/projects/details.php?id=CAM_PROJ_GOS	https://www.imicrobe.us/#/projects/26
open ocean	Indian Ocean, International	JCVI_SMPL_GS114	Yes	Marine	Rusch et al., 2007	http://camera.crbs.ucsd.edu/projects/details.php?id=CAM_PROJ_GOS	https://www.imicrobe.us/#/projects/26
open ocean	Indian Ocean, International	JCVI_SMPL_GS115	Yes	Marine	Rusch et al., 2007	http://camera.crbs.ucsd.edu/projects/details.php?id=CAM_PROJ_GOS	https://www.imicrobe.us/#/projects/26
open ocean	Seychelles	JCVI_SMPL_GS116	Yes	Marine	Rusch et al., 2007	http://camera.crbs.ucsd.edu/projects/details.php?id=CAM_PROJ_GOS	https://www.imicrobe.us/#/projects/26
coastal	St. Anne Island, Seychelles	JCVI_SMPL_GS117a	Yes	Marine	Rusch et al., 2007	http://camera.crbs.ucsd.edu/projects/details.php?id=CAM_PROJ_GOS	https://www.imicrobe.us/#/projects/26
coastal	St. Anne Island, Seychelles	JCVI_SMPL_GS117b	Yes	Marine	Rusch et al., 2007	http://camera.crbs.ucsd.edu/projects/details.php?id=CAM_PROJ_GOS	https://www.imicrobe.us/#/projects/26
open ocean	Indian Ocean, International	JCVI_SMPL_GS119	Yes	Marine	Rusch et al., 2007	http://camera.crbs.ucsd.edu/projects/details.php?id=CAM_PROJ_GOS	https://www.imicrobe.us/#/projects/26
open ocean	Madagascar	JCVI_SMPL_GS120	Yes	Marine	Rusch et al., 2007	http://camera.crbs.ucsd.edu/projects/details.php?id=CAM_PROJ_GOS	https://www.imicrobe.us/#/projects/26
open ocean	Indian Ocean, International	JCVI_SMPL_GS121	Yes	Marine	Rusch et al., 2007	http://camera.crbs.ucsd.edu/projects/details.php?id=CAM_PROJ_GOS	https://www.imicrobe.us/#/projects/26
open ocean	Indian Ocean, International	JCVI_SMPL_GS122a	Yes	Marine	Rusch et al., 2007	http://camera.crbs.ucsd.edu/projects/details.php?id=CAM_PROJ_GOS	https://www.imicrobe.us/#/projects/26
open ocean	Indian Ocean, International	JCVI_SMPL_GS122b	Yes	Marine	Rusch et al., 2007	http://camera.crbs.ucsd.edu/projects/details.php?id=CAM_PROJ_GOS	https://www.imicrobe.us/#/projects/26
open ocean	Indian Ocean, International	JCVI_SMPL_GS123	Yes	Marine	Rusch et al., 2007	http://camera.crbs.ucsd.edu/projects/details.php?id=CAM_PROJ_GOS	https://www.imicrobe.us/#/projects/26
fringing reef	Zanzibar (Tanzania)	JCVI_SMPL_GS148	Yes	Marine	Rusch et al., 2007	http://camera.crbs.ucsd.edu/projects/details.php?id=CAM_PROJ_GOS	https://www.imicrobe.us/#/projects/26
harbor	Zanzibar (Tanzania)	JCVI_SMPL_GS149	Yes	Marine	Rusch et al., 2007	http://camera.crbs.ucsd.edu/projects/details.php?id=CAM_PROJ_GOS	https://www.imicrobe.us/#/projects/26
corn field	Iowa, USA	iowa-corn-3-pass	Yes	Soil	Howe et al., 2014	https://www.mg-rast.org/mgmain.html?mgpage=download&metagenome=mgm4504797.3
prarie	Iowa, USA	iowa-prairie-3-pass	Yes	Soil	Howe et al., 2014	https://www.mg-rast.org/mgmain.html?mgpage=download&metagenome=mgm4504798.3
female aged-40	Hangzhou, China	HD-1	No	Human Gut	Qin et al., 2014	http://www.ebi.ac.uk/ena/data/view/PRJEB6337
female aged-40	Hangzhou, China	HD-10	No	Human Gut	Qin et al., 2014	http://www.ebi.ac.uk/ena/data/view/PRJEB6337
female aged-38	Hangzhou, China	HD-11	No	Human Gut	Qin et al., 2014	http://www.ebi.ac.uk/ena/data/view/PRJEB6337
male aged-40	Hangzhou, China	HD-12	No	Human Gut	Qin et al., 2014	http://www.ebi.ac.uk/ena/data/view/PRJEB6337
female aged-56	Hangzhou, China	HD-13	No	Human Gut	Qin et al., 2014	http://www.ebi.ac.uk/ena/data/view/PRJEB6337
male aged-51	Hangzhou, China	HD-14	No	Human Gut	Qin et al., 2014	http://www.ebi.ac.uk/ena/data/view/PRJEB6337
male aged-56	Hangzhou, China	HD-15	No	Human Gut	Qin et al., 2014	http://www.ebi.ac.uk/ena/data/view/PRJEB6337
female aged-41	Hangzhou, China	HD-16	Yes	Human Gut	Qin et al., 2014	http://www.ebi.ac.uk/ena/data/view/PRJEB6337
male aged-46	Hangzhou, China	HD-17	No	Human Gut	Qin et al., 2014	http://www.ebi.ac.uk/ena/data/view/PRJEB6337
male aged-43	Hangzhou, China	HD-18	No	Human Gut	Qin et al., 2014	http://www.ebi.ac.uk/ena/data/view/PRJEB6337
male aged-57	Hangzhou, China	HD-19	No	Human Gut	Qin et al., 2014	http://www.ebi.ac.uk/ena/data/view/PRJEB6337
female aged-46	Hangzhou, China	HD-2	No	Human Gut	Qin et al., 2014	http://www.ebi.ac.uk/ena/data/view/PRJEB6337
male aged-45	Hangzhou, China	HD-20	No	Human Gut	Qin et al., 2014	http://www.ebi.ac.uk/ena/data/view/PRJEB6337
male aged-37	Hangzhou, China	HD-21	No	Human Gut	Qin et al., 2014	http://www.ebi.ac.uk/ena/data/view/PRJEB6337
female aged-41	Hangzhou, China	HD-22	No	Human Gut	Qin et al., 2014	http://www.ebi.ac.uk/ena/data/view/PRJEB6337
female aged-35	Hangzhou, China	HD-23	No	Human Gut	Qin et al., 2014	http://www.ebi.ac.uk/ena/data/view/PRJEB6337
male aged-36	Hangzhou, China	HD-24	No	Human Gut	Qin et al., 2014	http://www.ebi.ac.uk/ena/data/view/PRJEB6337
female aged-49	Hangzhou, China	HD-25	No	Human Gut	Qin et al., 2014	http://www.ebi.ac.uk/ena/data/view/PRJEB6337
female aged-40	Hangzhou, China	HD-26	No	Human Gut	Qin et al., 2014	http://www.ebi.ac.uk/ena/data/view/PRJEB6337
male aged-45	Hangzhou, China	HD-27	No	Human Gut	Qin et al., 2014	http://www.ebi.ac.uk/ena/data/view/PRJEB6337
male aged-33	Hangzhou, China	HD-28	No	Human Gut	Qin et al., 2014	http://www.ebi.ac.uk/ena/data/view/PRJEB6337
female aged-33	Hangzhou, China	HD-29	No	Human Gut	Qin et al., 2014	http://www.ebi.ac.uk/ena/data/view/PRJEB6337
male aged-45	Hangzhou, China	HD-3	No	Human Gut	Qin et al., 2014	http://www.ebi.ac.uk/ena/data/view/PRJEB6337
female aged-54	Hangzhou, China	HD-30	No	Human Gut	Qin et al., 2014	http://www.ebi.ac.uk/ena/data/view/PRJEB6337
male aged-43	Hangzhou, China	HD-31	Yes	Human Gut	Qin et al., 2014	http://www.ebi.ac.uk/ena/data/view/PRJEB6337
female aged-54	Hangzhou, China	HD-32	No	Human Gut	Qin et al., 2014	http://www.ebi.ac.uk/ena/data/view/PRJEB6337
female aged-34	Hangzhou, China	HD-33	No	Human Gut	Qin et al., 2014	http://www.ebi.ac.uk/ena/data/view/PRJEB6337
female aged-40	Hangzhou, China	HD-34	No	Human Gut	Qin et al., 2014	http://www.ebi.ac.uk/ena/data/view/PRJEB6337
male aged-48	Hangzhou, China	HD-35	No	Human Gut	Qin et al., 2014	http://www.ebi.ac.uk/ena/data/view/PRJEB6337
female aged-32	Hangzhou, China	HD-36	No	Human Gut	Qin et al., 2014	http://www.ebi.ac.uk/ena/data/view/PRJEB6337
female aged-45	Hangzhou, China	HD-37	No	Human Gut	Qin et al., 2014	http://www.ebi.ac.uk/ena/data/view/PRJEB6337
male aged-40	Hangzhou, China	HD-38	No	Human Gut	Qin et al., 2014	http://www.ebi.ac.uk/ena/data/view/PRJEB6337
female aged-51	Hangzhou, China	HD-39	No	Human Gut	Qin et al., 2014	http://www.ebi.ac.uk/ena/data/view/PRJEB6337
male aged-38	Hangzhou, China	HD-4	No	Human Gut	Qin et al., 2014	http://www.ebi.ac.uk/ena/data/view/PRJEB6337
male aged-41	Hangzhou, China	HD-40	Yes	Human Gut	Qin et al., 2014	http://www.ebi.ac.uk/ena/data/view/PRJEB6337
male aged-52	Hangzhou, China	HD-41	Yes	Human Gut	Qin et al., 2014	http://www.ebi.ac.uk/ena/data/view/PRJEB6337
male aged-50	Hangzhou, China	HD-42	No	Human Gut	Qin et al., 2014	http://www.ebi.ac.uk/ena/data/view/PRJEB6337
male aged-36	Hangzhou, China	HD-43	No	Human Gut	Qin et al., 2014	http://www.ebi.ac.uk/ena/data/view/PRJEB6337
male aged-41	Hangzhou, China	HD-44	Yes	Human Gut	Qin et al., 2014	http://www.ebi.ac.uk/ena/data/view/PRJEB6337
male aged-37	Hangzhou, China	HD-45	No	Human Gut	Qin et al., 2014	http://www.ebi.ac.uk/ena/data/view/PRJEB6337
male aged-35	Hangzhou, China	HD-46	No	Human Gut	Qin et al., 2014	http://www.ebi.ac.uk/ena/data/view/PRJEB6337
male aged-58	Hangzhou, China	HD-47	Yes	Human Gut	Qin et al., 2014	http://www.ebi.ac.uk/ena/data/view/PRJEB6337
male aged-31	Hangzhou, China	HD-48	No	Human Gut	Qin et al., 2014	http://www.ebi.ac.uk/ena/data/view/PRJEB6337
female aged-41	Hangzhou, China	HD-49	No	Human Gut	Qin et al., 2014	http://www.ebi.ac.uk/ena/data/view/PRJEB6337
female aged-43	Hangzhou, China	HD-5	No	Human Gut	Qin et al., 2014	http://www.ebi.ac.uk/ena/data/view/PRJEB6337
female aged-50	Hangzhou, China	HD-50	No	Human Gut	Qin et al., 2014	http://www.ebi.ac.uk/ena/data/view/PRJEB6337
male aged-37	Hangzhou, China	HD-51	No	Human Gut	Qin et al., 2014	http://www.ebi.ac.uk/ena/data/view/PRJEB6337
female aged-50	Hangzhou, China	HD-52	No	Human Gut	Qin et al., 2014	http://www.ebi.ac.uk/ena/data/view/PRJEB6337
female aged-50	Hangzhou, China	HD-53	No	Human Gut	Qin et al., 2014	http://www.ebi.ac.uk/ena/data/view/PRJEB6337
male aged-47	Hangzhou, China	HD-54	No	Human Gut	Qin et al., 2014	http://www.ebi.ac.uk/ena/data/view/PRJEB6337
male aged-37	Hangzhou, China	HD-55	No	Human Gut	Qin et al., 2014	http://www.ebi.ac.uk/ena/data/view/PRJEB6337
male aged-31	Hangzhou, China	HD-56	Yes	Human Gut	Qin et al., 2014	http://www.ebi.ac.uk/ena/data/view/PRJEB6337
male aged-32	Hangzhou, China	HD-57	Yes	Human Gut	Qin et al., 2014	http://www.ebi.ac.uk/ena/data/view/PRJEB6337
male aged-52	Hangzhou, China	HD-58	No	Human Gut	Qin et al., 2014	http://www.ebi.ac.uk/ena/data/view/PRJEB6337
female aged-23	Hangzhou, China	HD-59	No	Human Gut	Qin et al., 2014	http://www.ebi.ac.uk/ena/data/view/PRJEB6337
female aged-38	Hangzhou, China	HD-6	No	Human Gut	Qin et al., 2014	http://www.ebi.ac.uk/ena/data/view/PRJEB6337
male aged-34	Hangzhou, China	HD-60	No	Human Gut	Qin et al., 2014	http://www.ebi.ac.uk/ena/data/view/PRJEB6337
male aged-31	Hangzhou, China	HD-61	No	Human Gut	Qin et al., 2014	http://www.ebi.ac.uk/ena/data/view/PRJEB6337
male aged-62	Hangzhou, China	HD-62	No	Human Gut	Qin et al., 2014	http://www.ebi.ac.uk/ena/data/view/PRJEB6337
female aged-42	Hangzhou, China	HD-63	No	Human Gut	Qin et al., 2014	http://www.ebi.ac.uk/ena/data/view/PRJEB6337
female aged-29	Hangzhou, China	HD-64	No	Human Gut	Qin et al., 2014	http://www.ebi.ac.uk/ena/data/view/PRJEB6337
female aged-43	Hangzhou, China	HD-65	No	Human Gut	Qin et al., 2014	http://www.ebi.ac.uk/ena/data/view/PRJEB6337
male aged-42	Hangzhou, China	HD-66	No	Human Gut	Qin et al., 2014	http://www.ebi.ac.uk/ena/data/view/PRJEB6337
male aged-32	Hangzhou, China	HD-67	No	Human Gut	Qin et al., 2014	http://www.ebi.ac.uk/ena/data/view/PRJEB6337
male aged-33	Hangzhou, China	HD-68	No	Human Gut	Qin et al., 2014	http://www.ebi.ac.uk/ena/data/view/PRJEB6337
male aged-26	Hangzhou, China	HD-69	Yes	Human Gut	Qin et al., 2014	http://www.ebi.ac.uk/ena/data/view/PRJEB6337
female aged-37	Hangzhou, China	HD-7	Yes	Human Gut	Qin et al., 2014	http://www.ebi.ac.uk/ena/data/view/PRJEB6337
male aged-52	Hangzhou, China	HD-70	No	Human Gut	Qin et al., 2014	http://www.ebi.ac.uk/ena/data/view/PRJEB6337
female aged-36	Hangzhou, China	HD-71	No	Human Gut	Qin et al., 2014	http://www.ebi.ac.uk/ena/data/view/PRJEB6337
male aged-47	Hangzhou, China	HD-72	No	Human Gut	Qin et al., 2014	http://www.ebi.ac.uk/ena/data/view/PRJEB6337
female aged-45	Hangzhou, China	HD-73	No	Human Gut	Qin et al., 2014	http://www.ebi.ac.uk/ena/data/view/PRJEB6337
female aged-40	Hangzhou, China	HD-74	No	Human Gut	Qin et al., 2014	http://www.ebi.ac.uk/ena/data/view/PRJEB6337
male aged-35	Hangzhou, China	HD-75	No	Human Gut	Qin et al., 2014	http://www.ebi.ac.uk/ena/data/view/PRJEB6337
female aged-54	Hangzhou, China	HD-76	No	Human Gut	Qin et al., 2014	http://www.ebi.ac.uk/ena/data/view/PRJEB6337
male aged-35	Hangzhou, China	HD-77	No	Human Gut	Qin et al., 2014	http://www.ebi.ac.uk/ena/data/view/PRJEB6337
male aged-32	Hangzhou, China	HD-78	Yes	Human Gut	Qin et al., 2014	http://www.ebi.ac.uk/ena/data/view/PRJEB6337
male aged-25	Hangzhou, China	HD-79	Yes	Human Gut	Qin et al., 2014	http://www.ebi.ac.uk/ena/data/view/PRJEB6337
female aged-60	Hangzhou, China	HD-8	No	Human Gut	Qin et al., 2014	http://www.ebi.ac.uk/ena/data/view/PRJEB6337
male aged-43	Hangzhou, China	HD-80	No	Human Gut	Qin et al., 2014	http://www.ebi.ac.uk/ena/data/view/PRJEB6337
male aged-45	Hangzhou, China	HD-81	No	Human Gut	Qin et al., 2014	http://www.ebi.ac.uk/ena/data/view/PRJEB6337
male aged-58	Hangzhou, China	HD-82	No	Human Gut	Qin et al., 2014	http://www.ebi.ac.uk/ena/data/view/PRJEB6337
male aged-42	Hangzhou, China	HD-83	No	Human Gut	Qin et al., 2014	http://www.ebi.ac.uk/ena/data/view/PRJEB6337
female aged-39	Hangzhou, China	HD-9	No	Human Gut	Qin et al., 2014	http://www.ebi.ac.uk/ena/data/view/PRJEB6337
male aged-43	Hangzhou, China	HV-1	No	Human Gut	Qin et al., 2014	http://www.ebi.ac.uk/ena/data/view/PRJEB6337
female aged-45	Hangzhou, China	HV-10	Yes	Human Gut	Qin et al., 2014	http://www.ebi.ac.uk/ena/data/view/PRJEB6337
male aged-34	Hangzhou, China	HV-11	No	Human Gut	Qin et al., 2014	http://www.ebi.ac.uk/ena/data/view/PRJEB6337
male aged-60	Hangzhou, China	HV-12	No	Human Gut	Qin et al., 2014	http://www.ebi.ac.uk/ena/data/view/PRJEB6337
male aged-70	Hangzhou, China	HV-13	No	Human Gut	Qin et al., 2014	http://www.ebi.ac.uk/ena/data/view/PRJEB6337
male aged-35	Hangzhou, China	HV-14	No	Human Gut	Qin et al., 2014	http://www.ebi.ac.uk/ena/data/view/PRJEB6337
male aged-52	Hangzhou, China	HV-15	No	Human Gut	Qin et al., 2014	http://www.ebi.ac.uk/ena/data/view/PRJEB6337
female aged-34	Hangzhou, China	HV-16	No	Human Gut	Qin et al., 2014	http://www.ebi.ac.uk/ena/data/view/PRJEB6337
female aged-45	Hangzhou, China	HV-17	No	Human Gut	Qin et al., 2014	http://www.ebi.ac.uk/ena/data/view/PRJEB6337
male aged-56	Hangzhou, China	HV-18	No	Human Gut	Qin et al., 2014	http://www.ebi.ac.uk/ena/data/view/PRJEB6337
male aged-49	Hangzhou, China	HV-19	No	Human Gut	Qin et al., 2014	http://www.ebi.ac.uk/ena/data/view/PRJEB6337
male aged-58	Hangzhou, China	HV-2	No	Human Gut	Qin et al., 2014	http://www.ebi.ac.uk/ena/data/view/PRJEB6337
male aged-27	Hangzhou, China	HV-21	No	Human Gut	Qin et al., 2014	http://www.ebi.ac.uk/ena/data/view/PRJEB6337
male aged-32	Hangzhou, China	HV-22	No	Human Gut	Qin et al., 2014	http://www.ebi.ac.uk/ena/data/view/PRJEB6337
male aged-38	Hangzhou, China	HV-23	No	Human Gut	Qin et al., 2014	http://www.ebi.ac.uk/ena/data/view/PRJEB6337
male aged-49	Hangzhou, China	HV-24	No	Human Gut	Qin et al., 2014	http://www.ebi.ac.uk/ena/data/view/PRJEB6337
male aged-32	Hangzhou, China	HV-25	No	Human Gut	Qin et al., 2014	http://www.ebi.ac.uk/ena/data/view/PRJEB6337
female aged-32	Hangzhou, China	HV-26	No	Human Gut	Qin et al., 2014	http://www.ebi.ac.uk/ena/data/view/PRJEB6337
male aged-35	Hangzhou, China	HV-27	No	Human Gut	Qin et al., 2014	http://www.ebi.ac.uk/ena/data/view/PRJEB6337
male aged-51	Hangzhou, China	HV-28	Yes	Human Gut	Qin et al., 2014	http://www.ebi.ac.uk/ena/data/view/PRJEB6337
male aged-54	Hangzhou, China	HV-29	No	Human Gut	Qin et al., 2014	http://www.ebi.ac.uk/ena/data/view/PRJEB6337
female aged-46	Hangzhou, China	HV-3	No	Human Gut	Qin et al., 2014	http://www.ebi.ac.uk/ena/data/view/PRJEB6337
male aged-39	Hangzhou, China	HV-30	Yes	Human Gut	Qin et al., 2014	http://www.ebi.ac.uk/ena/data/view/PRJEB6337
male aged-47	Hangzhou, China	HV-31	No	Human Gut	Qin et al., 2014	http://www.ebi.ac.uk/ena/data/view/PRJEB6337
female aged-42	Hangzhou, China	HV-4	No	Human Gut	Qin et al., 2014	http://www.ebi.ac.uk/ena/data/view/PRJEB6337
male aged-53	Hangzhou, China	HV-5	No	Human Gut	Qin et al., 2014	http://www.ebi.ac.uk/ena/data/view/PRJEB6337
male aged-45	Hangzhou, China	HV-6	No	Human Gut	Qin et al., 2014	http://www.ebi.ac.uk/ena/data/view/PRJEB6337
male aged-69	Hangzhou, China	HV-7	Yes	Human Gut	Qin et al., 2014	http://www.ebi.ac.uk/ena/data/view/PRJEB6337
male aged-37	Hangzhou, China	HV-9	No	Human Gut	Qin et al., 2014	http://www.ebi.ac.uk/ena/data/view/PRJEB6337
female aged-49	Copenhagen, Denmark	MH0001	No	Human Gut	Qin et al., 2010	http://www.bork.embl.de/~arumugam/Qin_et_al_2010/
female aged-59	Copenhagen, Denmark	MH0002	No	Human Gut	Qin et al., 2010	http://www.bork.embl.de/~arumugam/Qin_et_al_2010/
male aged-69	Copenhagen, Denmark	MH0003	Yes	Human Gut	Qin et al., 2010	http://www.bork.embl.de/~arumugam/Qin_et_al_2010/
male aged-59	Copenhagen, Denmark	MH0004	No	Human Gut	Qin et al., 2010	http://www.bork.embl.de/~arumugam/Qin_et_al_2010/
male aged-64	Copenhagen, Denmark	MH0005	Yes	Human Gut	Qin et al., 2010	http://www.bork.embl.de/~arumugam/Qin_et_al_2010/
female aged-59	Copenhagen, Denmark	MH0006	No	Human Gut	Qin et al., 2010	http://www.bork.embl.de/~arumugam/Qin_et_al_2010/
male aged-69	Copenhagen, Denmark	MH0007	Yes	Human Gut	Qin et al., 2010	http://www.bork.embl.de/~arumugam/Qin_et_al_2010/
male aged-59	Copenhagen, Denmark	MH0008	Yes	Human Gut	Qin et al., 2010	http://www.bork.embl.de/~arumugam/Qin_et_al_2010/
male aged-64	Copenhagen, Denmark	MH0009	No	Human Gut	Qin et al., 2010	http://www.bork.embl.de/~arumugam/Qin_et_al_2010/
male aged-64	Copenhagen, Denmark	MH0010	Yes	Human Gut	Qin et al., 2010	http://www.bork.embl.de/~arumugam/Qin_et_al_2010/
female aged-0*	Copenhagen, Denmark	MH0011	No	Human Gut	Qin et al., 2010	http://www.bork.embl.de/~arumugam/Qin_et_al_2010/	*In original paper
female aged-42	Copenhagen, Denmark	MH0012	No	Human Gut	Qin et al., 2010	http://www.bork.embl.de/~arumugam/Qin_et_al_2010/
male aged-54	Copenhagen, Denmark	MH0013	No	Human Gut	Qin et al., 2010	http://www.bork.embl.de/~arumugam/Qin_et_al_2010/
female aged-54	Copenhagen, Denmark	MH0014	Yes	Human Gut	Qin et al., 2010	http://www.bork.embl.de/~arumugam/Qin_et_al_2010/
male aged-59	Copenhagen, Denmark	MH0015	Yes	Human Gut	Qin et al., 2010	http://www.bork.embl.de/~arumugam/Qin_et_al_2010/
female aged-49	Copenhagen, Denmark	MH0016	No	Human Gut	Qin et al., 2010	http://www.bork.embl.de/~arumugam/Qin_et_al_2010/
male aged-64	Copenhagen, Denmark	MH0017	No	Human Gut	Qin et al., 2010	http://www.bork.embl.de/~arumugam/Qin_et_al_2010/
male aged-49	Copenhagen, Denmark	MH0018	No	Human Gut	Qin et al., 2010	http://www.bork.embl.de/~arumugam/Qin_et_al_2010/
female aged-44	Copenhagen, Denmark	MH0019	Yes	Human Gut	Qin et al., 2010	http://www.bork.embl.de/~arumugam/Qin_et_al_2010/
female aged-63	Copenhagen, Denmark	MH0020	No	Human Gut	Qin et al., 2010	http://www.bork.embl.de/~arumugam/Qin_et_al_2010/
female aged-49	Copenhagen, Denmark	MH0021	No	Human Gut	Qin et al., 2010	http://www.bork.embl.de/~arumugam/Qin_et_al_2010/
male aged-64	Copenhagen, Denmark	MH0022	Yes	Human Gut	Qin et al., 2010	http://www.bork.embl.de/~arumugam/Qin_et_al_2010/
male aged-69	Copenhagen, Denmark	MH0023	No	Human Gut	Qin et al., 2010	http://www.bork.embl.de/~arumugam/Qin_et_al_2010/
female aged-59	Copenhagen, Denmark	MH0024	No	Human Gut	Qin et al., 2010	http://www.bork.embl.de/~arumugam/Qin_et_al_2010/
female aged-49	Copenhagen, Denmark	MH0025	Yes	Human Gut	Qin et al., 2010	http://www.bork.embl.de/~arumugam/Qin_et_al_2010/
female aged-49	Copenhagen, Denmark	MH0026	No	Human Gut	Qin et al., 2010	http://www.bork.embl.de/~arumugam/Qin_et_al_2010/
female aged-59	Copenhagen, Denmark	MH0027	Yes	Human Gut	Qin et al., 2010	http://www.bork.embl.de/~arumugam/Qin_et_al_2010/
female aged-44	Copenhagen, Denmark	MH0028	No	Human Gut	Qin et al., 2010	http://www.bork.embl.de/~arumugam/Qin_et_al_2010/
male aged-59	Copenhagen, Denmark	MH0030	No	Human Gut	Qin et al., 2010	http://www.bork.embl.de/~arumugam/Qin_et_al_2010/
male aged-69	Copenhagen, Denmark	MH0031	No	Human Gut	Qin et al., 2010	http://www.bork.embl.de/~arumugam/Qin_et_al_2010/
male aged-69	Copenhagen, Denmark	MH0032	Yes	Human Gut	Qin et al., 2010	http://www.bork.embl.de/~arumugam/Qin_et_al_2010/
female aged-59	Copenhagen, Denmark	MH0033	No	Human Gut	Qin et al., 2010	http://www.bork.embl.de/~arumugam/Qin_et_al_2010/
male aged-54	Copenhagen, Denmark	MH0034	No	Human Gut	Qin et al., 2010	http://www.bork.embl.de/~arumugam/Qin_et_al_2010/
male aged-49	Copenhagen, Denmark	MH0035	Yes	Human Gut	Qin et al., 2010	http://www.bork.embl.de/~arumugam/Qin_et_al_2010/
male aged-64	Copenhagen, Denmark	MH0036	No	Human Gut	Qin et al., 2010	http://www.bork.embl.de/~arumugam/Qin_et_al_2010/
male aged-44	Copenhagen, Denmark	MH0037	No	Human Gut	Qin et al., 2010	http://www.bork.embl.de/~arumugam/Qin_et_al_2010/
female aged-54	Copenhagen, Denmark	MH0038	Yes	Human Gut	Qin et al., 2010	http://www.bork.embl.de/~arumugam/Qin_et_al_2010/
male aged-58	Copenhagen, Denmark	MH0039	No	Human Gut	Qin et al., 2010	http://www.bork.embl.de/~arumugam/Qin_et_al_2010/
female aged-67	Copenhagen, Denmark	MH0040	Yes	Human Gut	Qin et al., 2010	http://www.bork.embl.de/~arumugam/Qin_et_al_2010/
male aged-59	Copenhagen, Denmark	MH0041	No	Human Gut	Qin et al., 2010	http://www.bork.embl.de/~arumugam/Qin_et_al_2010/
male aged-49	Copenhagen, Denmark	MH0042	Yes	Human Gut	Qin et al., 2010	http://www.bork.embl.de/~arumugam/Qin_et_al_2010/
male aged-69	Copenhagen, Denmark	MH0043	No	Human Gut	Qin et al., 2010	http://www.bork.embl.de/~arumugam/Qin_et_al_2010/
male aged-64	Copenhagen, Denmark	MH0044	No	Human Gut	Qin et al., 2010	http://www.bork.embl.de/~arumugam/Qin_et_al_2010/
male aged-59	Copenhagen, Denmark	MH0045	Yes	Human Gut	Qin et al., 2010	http://www.bork.embl.de/~arumugam/Qin_et_al_2010/
male aged-54	Copenhagen, Denmark	MH0046	Yes	Human Gut	Qin et al., 2010	http://www.bork.embl.de/~arumugam/Qin_et_al_2010/
female aged-69	Copenhagen, Denmark	MH0047	Yes	Human Gut	Qin et al., 2010	http://www.bork.embl.de/~arumugam/Qin_et_al_2010/
female aged-54	Copenhagen, Denmark	MH0048	Yes	Human Gut	Qin et al., 2010	http://www.bork.embl.de/~arumugam/Qin_et_al_2010/
female aged-44	Copenhagen, Denmark	MH0049	No	Human Gut	Qin et al., 2010	http://www.bork.embl.de/~arumugam/Qin_et_al_2010/
male aged-49	Copenhagen, Denmark	MH0050	No	Human Gut	Qin et al., 2010	http://www.bork.embl.de/~arumugam/Qin_et_al_2010/
female aged-69	Copenhagen, Denmark	MH0051	No	Human Gut	Qin et al., 2010	http://www.bork.embl.de/~arumugam/Qin_et_al_2010/
female aged-49	Copenhagen, Denmark	MH0052	Yes	Human Gut	Qin et al., 2010	http://www.bork.embl.de/~arumugam/Qin_et_al_2010/
female aged-49	Copenhagen, Denmark	MH0053	Yes	Human Gut	Qin et al., 2010	http://www.bork.embl.de/~arumugam/Qin_et_al_2010/
male aged-49	Copenhagen, Denmark	MH0054	Yes	Human Gut	Qin et al., 2010	http://www.bork.embl.de/~arumugam/Qin_et_al_2010/
male aged-59	Copenhagen, Denmark	MH0055	No	Human Gut	Qin et al., 2010	http://www.bork.embl.de/~arumugam/Qin_et_al_2010/
male aged-54	Copenhagen, Denmark	MH0056	No	Human Gut	Qin et al., 2010	http://www.bork.embl.de/~arumugam/Qin_et_al_2010/
female aged-54	Copenhagen, Denmark	MH0057	No	Human Gut	Qin et al., 2010	http://www.bork.embl.de/~arumugam/Qin_et_al_2010/
female aged-54	Copenhagen, Denmark	MH0058	Yes	Human Gut	Qin et al., 2010	http://www.bork.embl.de/~arumugam/Qin_et_al_2010/
male aged-59	Copenhagen, Denmark	MH0059	No	Human Gut	Qin et al., 2010	http://www.bork.embl.de/~arumugam/Qin_et_al_2010/
male aged-54	Copenhagen, Denmark	MH0060	Yes	Human Gut	Qin et al., 2010	http://www.bork.embl.de/~arumugam/Qin_et_al_2010/
female aged-69	Copenhagen, Denmark	MH0061	Yes	Human Gut	Qin et al., 2010	http://www.bork.embl.de/~arumugam/Qin_et_al_2010/
female aged-49	Copenhagen, Denmark	MH0062	No	Human Gut	Qin et al., 2010	http://www.bork.embl.de/~arumugam/Qin_et_al_2010/
male aged-59	Copenhagen, Denmark	MH0063	No	Human Gut	Qin et al., 2010	http://www.bork.embl.de/~arumugam/Qin_et_al_2010/
female aged-54	Copenhagen, Denmark	MH0064	No	Human Gut	Qin et al., 2010	http://www.bork.embl.de/~arumugam/Qin_et_al_2010/
male aged-59	Copenhagen, Denmark	MH0065	Yes	Human Gut	Qin et al., 2010	http://www.bork.embl.de/~arumugam/Qin_et_al_2010/
female aged-44	Copenhagen, Denmark	MH0066	No	Human Gut	Qin et al., 2010	http://www.bork.embl.de/~arumugam/Qin_et_al_2010/
male aged-54	Copenhagen, Denmark	MH0067	No	Human Gut	Qin et al., 2010	http://www.bork.embl.de/~arumugam/Qin_et_al_2010/
female aged-54	Copenhagen, Denmark	MH0068	Yes	Human Gut	Qin et al., 2010	http://www.bork.embl.de/~arumugam/Qin_et_al_2010/
female aged-59	Copenhagen, Denmark	MH0069	No	Human Gut	Qin et al., 2010	http://www.bork.embl.de/~arumugam/Qin_et_al_2010/
male aged-49	Copenhagen, Denmark	MH0070	No	Human Gut	Qin et al., 2010	http://www.bork.embl.de/~arumugam/Qin_et_al_2010/
female aged-44	Copenhagen, Denmark	MH0071	Yes	Human Gut	Qin et al., 2010	http://www.bork.embl.de/~arumugam/Qin_et_al_2010/
female aged-64	Copenhagen, Denmark	MH0072	Yes	Human Gut	Qin et al., 2010	http://www.bork.embl.de/~arumugam/Qin_et_al_2010/
male aged-54	Copenhagen, Denmark	MH0073	No	Human Gut	Qin et al., 2010	http://www.bork.embl.de/~arumugam/Qin_et_al_2010/
female aged-49	Copenhagen, Denmark	MH0074	Yes	Human Gut	Qin et al., 2010	http://www.bork.embl.de/~arumugam/Qin_et_al_2010/
male aged-64	Copenhagen, Denmark	MH0075	No	Human Gut	Qin et al., 2010	http://www.bork.embl.de/~arumugam/Qin_et_al_2010/
female aged-69	Copenhagen, Denmark	MH0076	No	Human Gut	Qin et al., 2010	http://www.bork.embl.de/~arumugam/Qin_et_al_2010/
female aged-49	Copenhagen, Denmark	MH0077	No	Human Gut	Qin et al., 2010	http://www.bork.embl.de/~arumugam/Qin_et_al_2010/
female aged-49	Copenhagen, Denmark	MH0078	No	Human Gut	Qin et al., 2010	http://www.bork.embl.de/~arumugam/Qin_et_al_2010/
female aged-64	Copenhagen, Denmark	MH0079	No	Human Gut	Qin et al., 2010	http://www.bork.embl.de/~arumugam/Qin_et_al_2010/
female aged-59	Copenhagen, Denmark	MH0080	Yes	Human Gut	Qin et al., 2010	http://www.bork.embl.de/~arumugam/Qin_et_al_2010/
female aged-49	Copenhagen, Denmark	MH0081	Yes	Human Gut	Qin et al., 2010	http://www.bork.embl.de/~arumugam/Qin_et_al_2010/
female aged-59	Copenhagen, Denmark	MH0082	No	Human Gut	Qin et al., 2010	http://www.bork.embl.de/~arumugam/Qin_et_al_2010/
female aged-54	Copenhagen, Denmark	MH0083	Yes	Human Gut	Qin et al., 2010	http://www.bork.embl.de/~arumugam/Qin_et_al_2010/
male aged-64	Copenhagen, Denmark	MH0084	No	Human Gut	Qin et al., 2010	http://www.bork.embl.de/~arumugam/Qin_et_al_2010/
female aged-59	Copenhagen, Denmark	MH0085	No	Human Gut	Qin et al., 2010	http://www.bork.embl.de/~arumugam/Qin_et_al_2010/
female aged-59	Copenhagen, Denmark	MH0086	No	Human Gut	Qin et al., 2010	http://www.bork.embl.de/~arumugam/Qin_et_al_2010/
female aged-62	Spain	V1.CD-11	Yes	Human Gut	Qin et al., 2010	http://www.bork.embl.de/~arumugam/Qin_et_al_2010/
male aged-68	Spain	V1.CD-13	Yes	Human Gut	Qin et al., 2010	http://www.bork.embl.de/~arumugam/Qin_et_al_2010/
female aged-41	Spain	V1.CD-14	Yes	Human Gut	Qin et al., 2010	http://www.bork.embl.de/~arumugam/Qin_et_al_2010/
male aged-49	Spain	V1.CD-2	Yes	Human Gut	Qin et al., 2010	http://www.bork.embl.de/~arumugam/Qin_et_al_2010/
female aged-18	Spain	V1.CD-3	Yes	Human Gut	Qin et al., 2010	http://www.bork.embl.de/~arumugam/Qin_et_al_2010/
female aged-46	Spain	V1.CD-4	Yes	Human Gut	Qin et al., 2010	http://www.bork.embl.de/~arumugam/Qin_et_al_2010/
male aged-51	Spain	V1.CD-8	Yes	Human Gut	Qin et al., 2010	http://www.bork.embl.de/~arumugam/Qin_et_al_2010/
female aged-48	Spain	V1.CD-9	Yes	Human Gut	Qin et al., 2010	http://www.bork.embl.de/~arumugam/Qin_et_al_2010/
female aged-63	Spain	V1.UC-18	Yes	Human Gut	Qin et al., 2010	http://www.bork.embl.de/~arumugam/Qin_et_al_2010/
female aged-37	Spain	V1.UC-19	Yes	Human Gut	Qin et al., 2010	http://www.bork.embl.de/~arumugam/Qin_et_al_2010/
female aged-38	Spain	V1.UC-6	Yes	Human Gut	Qin et al., 2010	http://www.bork.embl.de/~arumugam/Qin_et_al_2010/
female aged-19	Spain	V1.UC-7	Yes	Human Gut	Qin et al., 2010	http://www.bork.embl.de/~arumugam/Qin_et_al_2010/
male aged-22	Spain	V1.UC-8	Yes	Human Gut	Qin et al., 2010	http://www.bork.embl.de/~arumugam/Qin_et_al_2010/
male aged-32	Spain	V1.UC-9	Yes	Human Gut	Qin et al., 2010	http://www.bork.embl.de/~arumugam/Qin_et_al_2010/

## Sheet: Intro to Supplemental Data S3
Intro to collated lineage, pathogen, environmental, and other data about Pfam domains
Types of column headings:
Abundance in databases
Phylogenetic breadth
Structural characterization feasability
Lineage specificity
Pathogen association
Environment association
Frequency in virulence factor databases
How to get tables and rankings from Lobb et al., 2021:
Rank by pathogen association	Sort by column AF (Fold change of the domain in pathogen bacterial Pfam taxonomy IDs (proteomes) over non-pathogen bacterial Pfam taxonomy IDs (proteomes)) then filter by column AE (Adjusted (BH) p-value from the hypergeometric test) < 0.05 and column AC (# of bacterial pathogen Pfam taxonomy IDs (proteomes) containing this domain) >= 5
Rank by lineage specificity*	Sort by column AA (Highest F1 score) with NAs removed and then filter by column G (# of Pfam taxonomy IDs (proteomes) with this domain) >= 20
Broadly distributed and pathogen-associated	Sort by column Z (Precision of the taxon with the highest F1 score) and filter by column W (Taxonomic level with highest F1 score) = "Superkingdom", column X (Taxon with highest F1 score) = "Bacteria", and column AE (Adjusted (BH) p-value from the hypergeometric test) < 0.05
Mimicry - pathogen-associated but most common in eukaryotes	Filter by column AB (Most common superkingdom for each domain) = "Eukaryota" and by (column AE (Adjusted (BH) p-value from the hypergeometric test) < 0.05 or column AF (Fold change of the domain in pathogen bacterial Pfam taxonomy IDs (proteomes) over non-pathogen bacterial Pfam taxonomy IDs (proteomes)) = "Inf")
Rank by environment association	Sort by column AL (Adjusted (BH) p-value from the Kruskall-Wallis test) and filter by column AL (Adjusted (BH) p-value from the Kruskall-Wallis test) < 1x10-15
Human-gut associated and pathogen-associated	Sort by column AF (Fold change of the domain in pathogen bacterial Pfam taxonomy IDs (proteomes) over non-pathogen bacterial Pfam taxonomy IDs (proteomes)) and then filter by column AE (Adjusted (BH) p-value from the hypergeometric test) < 0.05, column AK (Environment with the highest average) = "HumanGut", and column AL (Adjusted (BH) p-value from the Kruskall-Wallis test) < 1x10-15
Rank by abundance	Sort by column H (Average rank of column I (# of species in Pfam taxonomy IDs (proteomes) with domain), column F (# of proteins with domain hits in NCBI sequence database), and column AG (Average of the normalized adjusted family size across all environmental samples))
Structural characterization feasibility	Filter by column Q (Are there members of this family with structures in PDB?) = "not in PDB", column S (Average % of disordered residues across the domain region for the domain family) < 10, column U (% of family members whose domains have a predicted transmembrane region overlapping them) < 10, and column V (% of family members whose proteins have a transmembrane region predicted) < 10
To look at only DUFs, filter column D (DUF status) so that only DUFs are selected.
*There are many more bacterial proteomes in Pfam than from any of the other superkingdoms.
Pfam domain families that are spread out across the entire tree of life will end up having a high sensitivity
score for the bacterial superkingdom taxonomic group and potentially a high precision score if
this family is highly abundant. This doesn't mean that it is lineage specific to the bacterial superkingdom.
Be careful with domains that have less than 92% sensitivity when the best taxa to describe their lineage
specificity is the bacterial superkingdom, especially if this is also a highly abundant family.
Copy of a Google Doc version of Data S3 available here: https://docs.google.com/spreadsheets/d/134kBRO57EOvuRBov7GYjNNfYrAicsGgTDQVQt3oVgTM/copy
This has built-in versions of the rankings easily accessible.

## Sheet: Supplemental Data S3
Pfam ID	Pfam accession	Type of Pfam entry	DUF status	# of domain hits in NCBI sequence database	# of proteins with domain hits in NCBI sequence database	# of Pfam taxonomy IDs (proteomes) with this domain	Average rank of column I (# of species in Pfam taxonomy IDs (proteomes) with domain), column F (# of proteins with domain hits in NCBI sequence database), and column AG (Average of the normalized adjusted family size across all environmental samples)	# of species in Pfam taxonomy IDs (proteomes) with domain	# of genera in Pfam taxonomy IDs (proteomes) with domain	# of families in Pfam taxonomy IDs (proteomes) with domain	# of orders in Pfam taxonomy IDs (proteomes) with domain	# of classes in Pfam taxonomy IDs (proteomes) with domain	# of phyla in Pfam taxonomy IDs (proteomes) with domain	# of kingdoms in Pfam taxonomy IDs (proteomes) with domain	# of superkingdoms in Pfam taxonomy IDs (proteomes) with domain	Are there members of this family with structures in PDB?	% of domains in the domain family with single-domain architectures	Average % of disordered residues across the domain region for the domain family	Standard deviation (population) of the % of disordered residues across the domain region for the domain family	% of family members whose domains have a predicted transmembrane region overlapping them	% of family members whose proteins have a transmembrane region predicted	Taxonomic level with highest F1 score	Taxon with highest F1 score (only compared to the most common taxon for each domain at each taxonomic level)	Sensitivity of the taxon with the highest F1 score (only compared to the most common taxon for each domain at each taxonomic level)	Precision of the taxon with the highest F1 score (only compared to the most common taxon for each domain at each taxonomic level)	Highest F1 score (only compared to the most common taxon for each domain at each taxonomic level)	Most common superkingdom for each domain	# of bacterial pathogen Pfam taxonomy IDs (proteomes) containing this domain	# of bacterial non-pathogen Pfam taxonomy IDs (proteomes) containing this domain	Adjusted (BH) p-value from the hypergeometric test - enrichment of the domain in bacterial pathogens	Fold change of the domain in pathogen bacterial Pfam taxonomy IDs (proteomes) over non-pathogen bacterial Pfam taxonomy IDs (proteomes)	Average of the normalized adjusted family size across all environmental samples	Soil - average of the normalized adjusted family size	Marine - average of the normalized adjusted family size	Human gut - average of the normalized adjusted family size	Environment with the highest average	Adjusted (BH) p-value from the Kruskall-Wallis test - difference in the normalized adjusted family size in at least one environment	Human Gut to Marine - z-test-statistic from Dunn's test	Human Gut to Soil - z-test-statistic from Dunn's test	Marine to Soil - z-test-statistic from Dunn's test	Frequency of domains in VFDB	Frequency of domains in Victors database
1-cysPrx_C	PF10417	Domain	non-DUFs	23563	23559	5561	1778.33	35.3532	61.0988	77.3057	88.2217	88.024	70.7006	100	75	in PDB	1.22	11.6225	16.0558	0.0103	1.7151	Superkingdom	Bacteria	78.24	52.73	63	Bacteria	230	4121	3.08e-05	1.24504	10.9478	16.693	7.92663	11.1533	Soil	1.73656e-08	4.15846	-2.54037	-5.7768	0	1
120_Rick_ant	PF12574	Family	non-DUFs	273	273	11	14620	0.0528646	0.0635122	0.103627	0.230947	0.598802	0.636943	0	25	in PDB	93.75	26.8896	19.3697	0	0	Family	Rickettsiaceae	90.91	90.91	90.91	Bacteria	3	8	0.0822429	8.36547	0.0289751	0.0527163	0.0496289	0	Soil	0.0199102	-2.27696	-2.49192	-0.655779	30	0
12TM_1	PF09847	Family	non-DUFs	159	159	56	11963.3	0.370052	0.666878	1.34715	2.54042	3.59281	4.4586	0	50	not in PDB	96.83	0.050027	0.228832	100	100	Class	Thermococci	28.57	100	44.44	Archaea	0	15	1	0	0.703688	1.237	0.0393269	1.06829	Soil	4.78533e-12	6.45864	-0.773976	-5.85288	0	0
14-3-3	PF00244	Domain	non-DUFs	7673	7466	1095	4736.33	6.64112	20.5462	44.0415	53.8106	46.7066	18.4713	100	50	in PDB	94.88	4.25629	6.26966	0.8624	4.1068	Superkingdom	Eukaryota	99.82	98.38	99.09	Eukaryota	0	1	1	0	0.793701	1.02293	1.39524	0.152022	Marine	1.75992e-10	-6.38991	-4.62902	0.484803	0	0
17kDa_Anti_2	PF16998	Family	non-DUFs	2558	2558	509	6734.33	3.26439	4.9222	5.59585	6.46651	4.79042	2.54777	0	50	not in PDB	75.04	27.9088	19.307	7.4695	11.2805	Order	Rhizobiales	51.28	84.19	63.74	Bacteria	19	488	1	0.868546	0.803875	1.12558	1.54068	0	Marine	8.14378e-18	-8.87461	-4.78609	2.28913	1	0
2_5_RNA_ligase2	PF13563	Family	non-DUFs	28395	28391	4069	2163.33	26.2737	38.2979	44.1451	56.351	65.2695	68.1529	100	100	not in PDB	94.88	3.78595	7.11218	0.2599	0.8772	Superkingdom	Bacteria	87.29	43.05	57.66	Bacteria	89	3463	1	0.573319	4.90881	15.4144	1.55667	3.32955	Soil	4.71278e-18	4.52417	-5.55214	-9.0272	0	0
2-Hacid_dh	PF00389	Domain	non-DUFs	125442	125367	8829	234.667	56.7369	75.4525	84.6632	96.5358	98.8024	94.9045	100	100	in PDB	1.11	1.58406	2.79232	0.3741	0.6886	Superkingdom	Bacteria	84.39	90.3	87.25	Bacteria	286	7165	1	0.890448	98.836	61.686	118.907	97.025	Marine	1.03665e-15	-4.29526	5.08562	8.38792	0	2
2-Hacid_dh_C	PF02826	Domain	non-DUFs	220980	220076	8898	140.667	57.1731	75.8971	85.1813	96.9977	98.8024	94.9045	100	100	in PDB	15.47	2.19289	4.50269	0.3861	0.8257	Superkingdom	Bacteria	84.3	90.91	87.48	Bacteria	292	7209	1	0.90358	137.561	110.351	171.642	118.792	Marine	3.91215e-12	-6.24907	1.23868	6.14471	0	2
2-oxoacid_dh	PF00198	Domain	non-DUFs	80752	80174	7093	526.667	45.2653	67.6088	80.1036	89.6074	88.6228	55.414	100	75	in PDB	5.22	4.34456	4.8836	0.3832	1.2243	Superkingdom	Bacteria	82.9	71.26	76.64	Bacteria	285	5595	0.000538266	1.13633	65.9522	103.419	102.191	16.9461	Soil	7.89416e-28	-10.3131	-8.32829	-0.0606274	0	5
2-oxogl_dehyd_N	PF16078	Family	non-DUFs	19716	19713	5082	1890	32.4985	52.4611	64.7668	74.5958	71.2575	33.121	100	50	not in PDB	2.24	14.3688	28.1241	0	0.4018	Superkingdom	Bacteria	80.89	49.82	61.67	Bacteria	188	3923	0.619179	1.06905	11.8342	11.7988	23.6834	1.18541	Marine	1.54962e-29	-11.6913	-5.44163	3.86498	0	1
2-ph_phosp	PF04029	Family	non-DUFs	5113	5109	1473	3667	9.59492	15.37	18.9637	23.0947	29.9401	28.6624	33.3333	75	in PDB	99.56	1.73591	4.76598	2.5016	2.6266	Superkingdom	Bacteria	94.37	16.85	28.59	Bacteria	25	1365	1	0.40857	6.09008	14.4307	7.35565	1.30204	Soil	5.27502e-19	-6.64856	-8.55725	-3.17474	0	0
23ISL	PF16620	Disordered	non-DUFs	446	446	79	13109.3	0.495606	2.38171	6.42487	8.54503	1.1976	0.636943	33.3333	25	not in PDB	0	93.9511	6.70147	0	0	Phylum	Chordata	100	64.23	78.22	Eukaryota	0	0	1	NA	NA	NA	NA	NA	NA	NA	NA	NA	NA	0	0
23S_rRNA_IVP	PF05635	Family	non-DUFs	17427	17402	2151	2022	14.1215	16.7672	21.1399	24.2494	35.3293	61.1465	33.3333	100	in PDB	99.41	0.666226	3.19721	0.5717	0.9821	Superkingdom	Bacteria	99.4	25.91	41.11	Bacteria	37	2101	1	0.392857	25.5161	98.959	1.85767	14.6774	Soil	7.77191e-30	8.30169	-4.61805	-11.0865	0	0
2C_adapt	PF08793	Domain	non-DUFs	324	114	27	13356.3	0.151986	0.349317	0.621762	0.230947	0.598802	1.27389	33.3333	75	not in PDB	33.33	69.2017	25.7284	0	1.0753	Family	Iridoviridae	51.85	87.5	65.12	Viruses	0	1	1	0	0.231434	0.322779	0.401694	0.0382371	Soil	1.53225e-05	-3.7771	-4.20037	-1.15343	0	0
2CSK_N	PF08521	Family	non-DUFs	19588	19581	1631	3392	10.5002	14.5443	11.1917	12.7021	13.1737	8.9172	33.3333	50	in PDB	1.09	2.62068	4.60603	67.9777	97.7685	Phylum	Proteobacteria	97.55	56.08	71.22	Bacteria	80	1548	0.532824	1.15286	1.57164	3.0695	1.68658	0.812873	Soil	0.0154042	-1.34746	-2.95898	-1.84791	0	0
2Fe-2S_Ferredox	PF11591	Family	non-DUFs	8	8	3	15944	0.0132162	0.0952683	0.207254	0.230947	0.598802	0.636943	33.3333	25	in PDB	0	0	0	0	0	Order	Chlamydomonadales	100	75	85.71	Eukaryota	0	0	1	NA	NA	NA	NA	NA	NA	NA	NA	NA	NA	0	0
2Fe-2S_thioredx	PF01257	Family	non-DUFs	29655	29626	5882	1112.67	37.7255	60.6542	75.7513	88.6836	91.018	54.1401	100	75	in PDB	81.27	1.95488	4.069	0.2496	1.3866	Superkingdom	Bacteria	82.52	58.83	68.69	Bacteria	172	4682	1	0.819513	38.0606	40.8806	44.7357	30.8193	Marine	5.12637e-06	-4.98357	-1.1616	2.78635	0	0
2H-phosphodiest	PF08975	Domain	non-DUFs	1180	1180	265	8849	1.71149	4.12829	7.97927	9.69977	10.1796	6.36943	66.6667	75	in PDB	98.25	4.75473	6.63196	0.3509	2.4561	Family	Rhizobiaceae	12.83	47.22	20.18	Bacteria	13	176	0.381842	1.64774	0.528151	0.165982	1.25518	0.0322764	Marine	5.06468e-14	-7.84256	-1.77677	4.43521	0	0
2HCT	PF03390	Family	non-DUFs	4774	4770	519	5595.33	3.271	6.12893	8.60104	9.69977	10.7784	7.64331	66.6667	50	in PDB	99.08	0.434829	1.0532	99.6933	99.6933	Class	Bacilli	32.76	22.97	27.01	Bacteria	61	454	1.39e-11	2.99732	1.91003	0.716699	0.186418	3.98337	HumanGut	6.94099e-16	8.40343	4.27197	-2.42332	0	0
2OG-Fe_Oxy_2	PF10014	Domain	non-DUFs	4146	4138	844	6011.67	5.42523	8.51064	11.6062	12.7021	12.5749	10.1911	100	75	in PDB	98.71	9.18135	8.07566	0	0.2148	Phylum	Proteobacteria	65.05	19.35	29.83	Bacteria	37	741	1	1.11389	0.448541	0.819315	0.759105	0.00681941	Marine	6.36031e-12	-6.75382	-5.12767	0.28127	0	0
2OG-FeII_Oxy	PF03171	Domain	non-DUFs	55447	55198	3221	1672.67	20.5775	36.4243	54.0933	63.0485	55.6886	26.1146	100	100	in PDB	13.86	4.26385	7.21685	0.282	1.5712	Superkingdom	Bacteria	72.06	28.13	40.46	Bacteria	90	2231	1	0.899916	10.1053	6.36202	23.0224	0.117511	Marine	4.05325e-33	-12.6707	-4.93172	5.13859	0	0
2OG-FeII_Oxy_2	PF13532	Domain	non-DUFs	25822	25798	4081	2197.67	26.1283	43.3789	62.487	70.4388	62.8743	28.6624	100	100	in PDB	88.53	7.87782	10.1098	2.1265	3.5586	Superkingdom	Bacteria	74.57	36.88	49.35	Bacteria	111	2932	1	0.844535	5.23139	10.1054	8.40093	0.246422	Soil	7.36331e-29	-10.1376	-9.04664	-0.90547	0	0
2OG-FeII_Oxy_3	PF13640	Domain	non-DUFs	36264	36169	3539	1203.33	22.5798	42.0451	63.2124	70.9007	61.6766	32.4841	100	100	in PDB	73.91	3.71062	6.88422	0.2063	8.8689	Phylum	Proteobacteria	49.56	61.83	55.02	Bacteria	92	2401	1	0.85478	41.6753	11.3726	102.535	0.159305	Marine	2.91172e-33	-12.7478	-4.84352	5.28606	0	0
2OG-FeII_Oxy_4	PF13661	Domain	non-DUFs	10547	10524	1016	4223.67	6.37018	17.4023	37.2021	45.7275	44.9102	22.293	100	100	in PDB	28.34	5.42918	7.96939	0.0854	3.5867	Superkingdom	Eukaryota	77.66	71.02	74.19	Eukaryota	9	210	1	0.956053	1.46419	1.27794	3.18159	0	Marine	1.22726e-26	-11.016	-5.46431	3.31027	0	0
2OG-FeII_Oxy_5	PF13759	Domain	non-DUFs	3259	3258	773	4227	5.01553	7.93903	9.53368	13.3949	15.5689	10.1911	66.6667	100	in PDB	83.43	3.90244	6.09733	0.1736	1.1285	Class	Alphaproteobacteria	57.31	43.3	49.33	Bacteria	7	690	1	0.226312	37.0744	3.3286	94.6652	0.00658946	Marine	2.68247e-33	-12.7456	-3.95396	6.15927	0	0
2TM	PF13239	Family	non-DUFs	6113	6097	976	4306.33	6.35697	11.464	13.9896	17.0901	19.1617	12.7389	0	75	not in PDB	74.93	0.423885	2.13825	99.9012	99.9012	Family	Flavobacteriaceae	28.48	94.24	43.75	Bacteria	33	904	1	0.814337	2.70708	5.07313	2.29689	2.04111	Soil	3.19419e-05	0.284885	-4.19299	-4.34843	0	0
3-alpha	PF03475	Domain	non-DUFs	7331	7331	1028	4818.33	6.59486	11.0194	15.3368	17.552	20.3593	14.0127	33.3333	75	in PDB	1.27	2.19066	5.82994	0	4.3636	Order	Bacillales	24.42	58.78	34.5	Bacteria	59	863	0.0109203	1.52511	0.735994	2.5797	0.357297	0.270202	Soil	1.79856e-09	-1.77861	-6.42187	-4.9138	0	0
3-dmu-9_3-mt	PF06983	Family	non-DUFs	24054	22673	3442	2116	22.1767	27.4373	28.1865	30.254	37.7246	41.4013	100	75	in PDB	91.96	3.73218	5.74003	0.0451	0.0601	Superkingdom	Bacteria	95.93	40.02	56.48	Bacteria	98	3204	1	0.682327	8.25249	41.4199	0.979588	0.287331	Soil	4.03561e-21	-0.94406	-9.41688	-8.51734	0	0
3-HAO	PF06052	Domain	non-DUFs	5211	5163	1393	4243.67	8.81517	21.1496	37.3057	45.2656	43.1138	20.3822	66.6667	75	in PDB	97.69	2.71285	4.91603	0.1302	0.651	Phylum	Ascomycota	24.19	88.92	38.04	Bacteria	21	698	1	0.671155	2.09432	7.25813	1.89955	0.0104527	Soil	1.30593e-25	-7.63574	-10.0627	-3.87716	0	0
3-PAP	PF12578	Family	non-DUFs	1433	1431	230	10743.3	1.46699	5.74786	14.9223	19.3995	11.976	5.09554	66.6667	25	not in PDB	3.07	7.421	10.4273	0	3.2823	Kingdom	Metazoa	95.65	69.84	80.73	Eukaryota	0	0	1	NA	NA	NA	NA	NA	NA	NA	NA	NA	NA	0	0
30K_MP_C_Ter	PF11330	Family	non-DUFs	84	84	2	15531	0.0132162	0.0317561	0.103627	0	0	0	0	25	not in PDB	0	23.5447	4.12325	0	0	Family	Ophioviridae	100	66.67	80	Viruses	0	0	1	NA	NA	NA	NA	NA	NA	NA	NA	NA	NA	0	0
30K_MP_core	PF17644	Domain	non-DUFs	56	56	3	15463.7	0.0198242	0.0317561	0.103627	0	0	0	0	25	not in PDB	33.33	1.8648	2.63723	0	0	Family	Ophioviridae	100	100	100	Viruses	0	0	1	NA	0.0492582	0.046886	0.105143	0	Marine	0.00150401	-3.68833	-1.09881	1.82701	0	0
3A	PF00803	Family	non-DUFs	823	820	35	13059.3	0.224675	0.381073	0.621762	0.692841	0	0	0	25	not in PDB	100	2.71236	3.29357	5.7143	5.7143	Genus	Orthotospovirus	22.86	100	37.21	Viruses	0	0	1	NA	NA	NA	NA	NA	NA	NA	NA	NA	NA	0	0
3Beta_HSD	PF01073	Family	non-DUFs	320686	319439	1842	1793	11.5707	28.3582	56.3731	69.746	67.0659	42.6752	100	100	in PDB	87.62	2.06776	3.83612	16.4014	39.4229	Superkingdom	Eukaryota	50.65	83.98	63.19	Eukaryota	41	825	1	1.10864	8.17931	11.9668	12.7864	2.3759	Marine	3.69931e-24	-9.90466	-7.117	0.808703	0	0
3D	PF06725	Domain	non-DUFs	23846	23845	3153	2205	20.1678	27.6913	22.487	24.9423	30.5389	26.7516	100	100	in PDB	21.32	2.48625	7.01537	0.0216	13.4541	Phylum	Proteobacteria	58.58	65.1	61.67	Bacteria	135	2964	1	1.01605	7.05503	6.16374	1.61862	12.3377	HumanGut	3.04392e-26	11.0143	4.33764	-4.417	0	0
3H	PF02829	Family	non-DUFs	3544	3495	950	4578.67	6.11247	8.25659	6.5285	7.3903	13.1737	8.28025	33.3333	75	in PDB	2.25	1.21653	2.59939	0	2.3256	Phylum	Firmicutes	90	55.85	68.92	Bacteria	43	885	1	1.08389	5.48348	0.0545531	0.0446694	12.7536	HumanGut	5.99591e-33	11.612	8.94479	-0.35706	0	0
3HBOH	PF10605	Family	non-DUFs	2008	2001	327	7905.67	2.1278	2.73103	4.2487	6.69746	5.38922	3.18471	0	25	not in PDB	70.76	10.353	7.57625	0	0.2907	Order	Burkholderiales	34.56	34.45	34.5	Bacteria	8	318	1	0.561205	0.429132	1.71966	0.278605	0	Soil	3.66834e-12	-2.59753	-7.37389	-5.20452	0	0
3HCDH	PF00725	Domain	non-DUFs	108729	83667	6488	655.333	41.7366	61.9562	76.3731	88.6836	86.8263	52.2293	100	75	in PDB	1.5	1.52286	4.77824	0.1478	3.3371	Superkingdom	Bacteria	82.41	64.8	72.56	Bacteria	194	5153	1	0.839848	46.8792	71.0288	76.1015	10.0137	Marine	3.78804e-28	-10.6337	-7.92131	0.592434	3	2
3HCDH_N	PF02737	Domain	non-DUFs	121538	119744	6511	571.667	41.8622	62.1467	76.3731	88.9145	86.8263	52.2293	100	75	in PDB	2.03	1.36728	3.24483	3.4522	3.8956	Superkingdom	Bacteria	82.49	65.1	72.77	Bacteria	195	5176	1	0.840425	49.9573	84.1002	75.4785	12.0508	Soil	3.58458e-28	-10.092	-8.81153	-0.710183	3	3
3HCDH_RFF	PF18321	Domain	non-DUFs	3979	3979	459	6936	2.95381	3.55668	4.55959	6.46651	4.79042	1.91083	33.3333	50	in PDB	0	2.014	4.99721	0	1.0661	Genus	Streptomyces	38.34	77.19	51.24	Bacteria	18	440	1	0.912596	0.313569	0.684727	0.30548	0.158468	Soil	2.73002e-05	-1.8292	-4.69231	-3.17288	0	0
4_1_CTD	PF05902	Domain	non-DUFs	9176	9135	249	8614.33	1.59255	6.06542	15.7513	19.3995	10.7784	5.09554	33.3333	25	not in PDB	5.97	78.8428	17.0365	0.2257	9.0293	Kingdom	Metazoa	100	79.05	88.3	Eukaryota	0	0	1	NA	NA	NA	NA	NA	NA	NA	NA	NA	NA	0	0
40S_S4_C	PF16121	Family	non-DUFs	2360	2355	1045	7171	6.36358	19.6888	41.4508	50.3464	45.509	18.4713	100	50	in PDB	1.36	5.8673	8.35606	0	1.5534	Superkingdom	Eukaryota	99.62	93.7	96.57	Eukaryota	0	0	1	NA	0.125478	0.235357	0.183956	0.0247759	Marine	0.00330016	-3.41605	-1.87549	0.848484	0	0
40S_SA_C	PF16122	Family	non-DUFs	1357	1356	608	9702	3.78643	11.8133	28.7047	35.1039	32.3353	12.1019	100	25	in PDB	10.41	70.3682	20.6366	0	1.5334	Superkingdom	Eukaryota	100	54.73	70.74	Eukaryota	0	0	1	NA	NA	NA	NA	NA	NA	NA	NA	NA	NA	0	0
4F5	PF04419	Family	non-DUFs	2430	2428	893	8407.67	5.47809	17.6246	38.4456	47.806	40.7186	14.6497	100	25	in PDB	61.69	88.6758	13.0268	0.3505	4.3224	Superkingdom	Eukaryota	99.89	80.29	89.02	Eukaryota	0	0	1	NA	NA	NA	NA	NA	NA	NA	NA	NA	NA	0	0
4HB	PF17947	Domain	non-DUFs	576	576	389	11171.7	2.31283	5.49381	8.60104	9.00693	11.3772	4.4586	100	50	in PDB	0.96	4.37356	4.30067	0	0.4819	Phylum	Ascomycota	96.14	98.68	97.4	Eukaryota	0	1	1	0	0.0360221	0.0106656	0.0683121	0.0180546	Marine	0.298066	-1.60036	-0.640516	0.631687	0	0
4HB_MCP_1	PF12729	Family	non-DUFs	56052	55976	2452	1699	15.8131	24.1029	24.456	25.8661	34.1317	24.8408	100	75	not in PDB	4.69	1.70236	3.21299	63.4133	98.8279	Phylum	Proteobacteria	56.81	49.1	52.68	Bacteria	91	2339	1	0.867901	12.4992	7.50947	2.41791	23.7554	HumanGut	1.24989e-27	11.1022	6.25448	-2.60108	0	0
4HBT	PF03061	Domain	non-DUFs	156109	153351	7885	327	50.5518	72.8168	82.487	92.3788	90.4192	62.4204	100	75	in PDB	95.55	1.36911	4.58125	1.3684	2.6004	Superkingdom	Bacteria	84.21	80.48	82.3	Bacteria	276	6364	1	0.967471	73.5912	74.1936	84.1633	63.8127	Marine	1.64353e-08	-6.07784	-1.8078	3.01347	1	0
4HBT_2	PF13279	Domain	non-DUFs	59094	58932	5406	1128.67	34.7519	52.7151	59.8964	66.2818	71.2575	41.4013	100	75	in PDB	96.05	1.36507	4.00547	0.7037	5.2016	Superkingdom	Bacteria	84.15	55.13	66.62	Bacteria	179	4370	1	0.913756	21.5829	18.6471	34.9511	10.8358	Marine	1.74847e-23	-10.3919	-4.12516	4.13533	0	0
4HBT_3	PF13622	Domain	non-DUFs	36465	36388	3537	1796.67	22.5468	33.979	46.943	52.8868	41.3174	19.1083	100	75	in PDB	96.88	11.2062	8.95089	0.823	1.2234	Phylum	Proteobacteria	43.23	53.89	47.98	Bacteria	121	2639	1	1.02283	9.4905	12.2598	17.9871	0.632038	Marine	1.2499e-25	-10.8775	-3.95723	4.68332	0	0
4HFCP_synth	PF04476	Family	non-DUFs	1277	1275	384	8093	2.51768	3.906	5.59585	6.69746	8.98204	8.9172	33.3333	75	in PDB	89.62	0.48848	1.44108	0.5051	0.5051	Order	Rhizobiales	18.49	22.9	20.46	Bacteria	4	273	1	0.326856	0.707811	0.913536	1.30063	0.084271	Marine	4.49814e-15	-8.17046	-4.19719	2.31321	0	0
4HPAD_g_N	PF18671	Domain	non-DUFs	90	90	27	13865	0.178418	0.508098	1.1399	1.61663	2.99401	3.18471	0	25	in PDB	14.29	0.255102	1.32555	0	0	Family	Clostridiaceae	33.33	4.76	8.33	Bacteria	4	23	0.192725	3.87964	0.12283	0.0367568	0	0.271034	HumanGut	1.53668e-06	4.97756	3.53364	-0.448692	0	0
4PPT_N	PF17837	Domain	non-DUFs	12141	12141	1365	3221.67	8.81517	10.7653	14.1969	16.1663	17.3653	14.6497	66.6667	50	in PDB	4.28	6.42236	9.96195	0	0.2559	Class	Actinobacteria	44.18	52.03	47.78	Bacteria	77	1278	0.0424132	1.34406	4.78425	3.85197	3.18364	6.63267	HumanGut	2.07976e-11	6.81022	4.54569	-0.898105	31	0
5_3_exonuc	PF01367	Domain	non-DUFs	46685	46683	7897	678.333	50.8624	57.3515	47.5648	51.7321	60.479	78.3439	100	100	in PDB	0.53	3.80633	6.55914	0.01	3.5625	Superkingdom	Bacteria	97.16	92.99	95.03	Bacteria	352	7321	6.91e-08	1.07258	46.9684	35.3812	58.9903	41.218	Marine	1.17182e-16	-6.84947	2.35658	7.71749	0	0
5_3_exonuc_N	PF02739	Domain	non-DUFs	48215	48208	8031	645.333	51.6818	58.1137	48.0829	52.4249	61.0778	78.9809	100	100	in PDB	2.42	2.88978	3.83359	3.0117	3.5185	Superkingdom	Bacteria	95.53	92.98	94.24	Bacteria	352	7320	6.67e-08	1.07273	48.4214	35.6991	69.4578	35.0545	Marine	8.8852e-20	-8.52211	0.664028	7.37148	0	0
5_nucleotid	PF05761	Family	non-DUFs	5448	5136	561	6203	3.52871	12.0991	28.9119	39.261	32.3353	17.8344	100	50	in PDB	88.15	1.26592	3.06864	2.1842	3.8544	Kingdom	Metazoa	55.97	99.68	71.69	Eukaryota	5	80	1	1.39424	0.506582	1.0886	0.689739	0.0871092	Soil	1.14339e-08	-4.6269	-5.52201	-1.78333	0	0
5_nucleotid_C	PF02872	Domain	non-DUFs	56788	55086	5422	1129.67	34.9303	54.1759	64.9741	74.3649	78.4431	47.7707	100	100	in PDB	20.27	3.61494	6.51838	0.0746	10.0131	Superkingdom	Bacteria	84.77	55.7	67.23	Bacteria	203	4393	1	1.03085	22.2769	19.2526	9.19478	35.374	HumanGut	1.11757e-27	11.286	5.20805	-3.77512	8	0
5-FTHF_cyc-lig	PF01812	Family	non-DUFs	33464	33356	7666	1015.67	49.0583	69.4824	77.3057	87.067	86.2275	56.051	100	75	in PDB	97.83	4.48982	7.84249	0.8239	1.2015	Superkingdom	Bacteria	84.56	78.56	81.45	Bacteria	307	6175	0.000662809	1.10907	29.2276	12.6819	37.0543	29.4223	Marine	1.33137e-19	-3.8645	6.52455	9.46354	0	1
5-nucleotidase	PF06189	Family	non-DUFs	4683	4619	935	4523.33	6.01996	11.6862	20.4145	26.5589	17.3653	10.1911	66.6667	50	not in PDB	98.33	4.0367	5.16072	0	0.0825	Order	Burkholderiales	25.45	72.56	37.69	Bacteria	24	785	1	0.682025	3.80725	1.07318	7.68812	1.51062	Marine	7.99209e-24	-9.21756	1.09772	8.34628	0	0
53-BP1_Tudor	PF09038	Domain	non-DUFs	971	962	132	10565.3	0.839226	3.77898	9.63731	13.6259	9.58084	4.4586	33.3333	25	in PDB	15.71	5.90693	14.5639	0	3.5714	Phylum	Chordata	68.94	73.98	71.37	Eukaryota	0	0	1	NA	0.168059	0.239453	0.312509	0.00681941	Soil	3.78083e-05	-2.26797	-4.58485	-2.72129	0	0
5HT_transport_N	PF03491	Family	non-DUFs	297	297	93	13253.3	0.581511	2.79454	7.46114	9.93072	1.79641	0.636943	33.3333	25	not in PDB	0	51.7101	25.3349	0	98.1132	Phylum	Chordata	100	75.61	86.11	Eukaryota	0	0	1	NA	NA	NA	NA	NA	NA	NA	NA	NA	NA	0	0
5TM-5TMR_LYT	PF07694	Domain	non-DUFs	16340	16335	1305	3722.33	8.35921	13.6234	13.6788	14.7806	19.7605	15.2866	66.6667	100	not in PDB	3.28	0.001093	0.040714	100	100	Phylum	Firmicutes	49.66	42.33	45.7	Bacteria	79	1196	0.00407429	1.47352	1.36888	1.87584	0.282756	2.12459	HumanGut	3.18347e-13	7.66702	2.17178	-3.90833	0	0
60KD_IMP	PF02096	Family	non-DUFs	37380	37343	8813	673.333	56.5453	72.2452	79.7927	89.6074	90.4192	86.6242	100	75	in PDB	64.21	1.04199	2.35055	99.7535	99.7623	Superkingdom	Bacteria	88.74	94.79	91.67	Bacteria	349	7472	0.00202778	1.04195	48.3981	36.9259	53.978	48.3953	Marine	4.94462e-07	-2.64899	3.45477	5.48613	0	0
6PF2K	PF01591	Domain	non-DUFs	8486	7836	1024	5221.33	6.29089	19.5618	42.0725	52.8868	46.1078	19.7452	100	50	in PDB	6.1	7.25134	12.7213	0.9422	2.6171	Superkingdom	Eukaryota	96.58	89.02	92.65	Eukaryota	1	33	1	0.675997	0.3957	0.315402	0.745049	0.116415	Marine	0.00126549	-3.74783	-1.57839	1.40224	0	0
6PGD	PF00393	Domain	non-DUFs	30636	29377	5602	1417	35.6968	55.2239	71.2953	81.5242	82.6347	66.242	100	100	in PDB	2.92	2.12968	4.49151	1.5847	1.8094	Superkingdom	Bacteria	79.08	53.69	63.96	Bacteria	192	4238	1	1.01065	19.6385	41.1759	20.0382	9.85615	Soil	1.74535e-21	-6.18874	-9.52774	-4.49173	10	3
7kD_DNA_binding	PF02294	Domain	non-DUFs	54	54	11	15299	0.0726888	0.0952683	0.207254	0.230947	0.598802	0.636943	0	50	in PDB	100	19.4675	21.1247	0	0	Order	Sulfolobales	90.91	100	95.24	Archaea	0	0	1	NA	NA	NA	NA	NA	NA	NA	NA	NA	NA	0	0
7tm_1	PF00001	Family	non-DUFs	306470	302506	425	4947.33	2.66305	9.20927	23.2124	29.7921	25.7485	15.2866	100	75	in PDB	93.13	2.61591	7.97846	99.8573	99.8837	Kingdom	Metazoa	74.12	100	85.14	Eukaryota	0	1	1	0	0.443975	0.327141	0.385344	0.547857	HumanGut	0.263328	1.67476	0.758359	-0.574442	0	0
7tm_2	PF00002	Family	non-DUFs	39563	38925	580	6204.33	3.6014	11.591	27.1503	31.6397	25.1497	12.7389	66.6667	75	in PDB	23.71	0.208881	1.23356	99.8753	99.902	Kingdom	Metazoa	53.97	99.37	69.94	Eukaryota	0	2	1	0	0.0910747	0.164547	0.128494	0.025253	Soil	0.0134537	-2.06412	-2.81885	-1.14511	0	0
7tm_3	PF00003	Family	non-DUFs	22902	22656	380	5636	2.41856	8.79644	22.487	28.6374	22.7545	14.6497	100	75	in PDB	29.26	0.079369	0.960755	99.9205	99.9546	Kingdom	Metazoa	82.37	99.37	90.07	Eukaryota	0	1	1	0	0.47686	0.592487	0.6061	0.309956	Soil	0.00145185	-2.92095	-3.22912	-0.873139	0	0
7tm_4	PF13853	Family	non-DUFs	148483	146039	121	8183.67	0.759929	3.6202	9.74093	13.6259	3.59281	1.91083	33.3333	50	not in PDB	96.91	0.00778	0.187531	99.7966	99.8653	Phylum	Chordata	98.35	96.75	97.54	Eukaryota	0	2	1	0	NA	NA	NA	NA	NA	NA	NA	NA	NA	0	0
7tm_6	PF02949	Family	non-DUFs	22923	20430	84	8828.33	0.541862	1.42903	3.10881	2.07852	2.39521	1.91083	33.3333	50	not in PDB	87.48	0.104221	0.92358	94.9429	97.1971	Class	Insecta	95.24	100	97.56	Eukaryota	0	0	1	NA	0.0679655	0.0403257	0.052252	0.0942001	Soil	0.972402	0.171426	-0.0968731	-0.230419	0	0
7tm_7	PF08395	Family	non-DUFs	9673	9182	122	7287.33	0.792969	2.38171	6.01036	6.46651	8.38323	6.36943	33.3333	25	not in PDB	89.06	0.155909	1.13296	98.7469	99.3317	Phylum	Arthropoda	74.59	100	85.45	Eukaryota	0	0	1	NA	0.572381	0.176383	0.478173	0.830417	HumanGut	0.00181255	1.88225	3.60761	2.06425	0	0
7TM_GPCR_Sra	PF02117	Family	non-DUFs	772	685	24	13490.7	0.151986	0.476342	1.45078	1.15473	1.1976	1.27389	33.3333	50	not in PDB	89.93	0.156993	0.801922	100	100	Order	Rhabditida	83.33	95.24	88.89	Eukaryota	0	1	1	0	NA	NA	NA	NA	NA	NA	NA	NA	NA	0	0
7TM_GPCR_Srab	PF10292	Family	non-DUFs	1401	1278	65	12124.3	0.422917	1.11146	2.90155	1.84758	1.79641	1.27389	33.3333	50	not in PDB	90.36	0.059651	0.350516	98.1053	98.5263	Phylum	Nematoda	98.46	98.46	98.46	Eukaryota	0	1	1	0	NA	NA	NA	NA	NA	NA	NA	NA	NA	0	0
7TM_GPCR_Srb	PF02175	Family	non-DUFs	469	421	15	14164.7	0.0925131	0.222293	0.725389	0.692841	1.1976	1.27389	66.6667	25	not in PDB	86.78	0.013393	0.157899	99.2857	99.2857	Order	Rhabditida	86.67	61.9	72.22	Eukaryota	0	0	1	NA	NA	NA	NA	NA	NA	NA	NA	NA	NA	0	0
7TM_GPCR_Srbc	PF10316	Family	non-DUFs	1665	1543	48	12079.3	0.31058	1.07971	3.00518	2.77136	4.19162	4.4586	33.3333	50	not in PDB	84.69	0.03849	0.324986	98.0803	99.1274	Class	Chromadorea	87.5	85.71	86.6	Eukaryota	0	1	1	0	NA	NA	NA	NA	NA	NA	NA	NA	NA	0	0
7TM_GPCR_Srd	PF10317	Family	non-DUFs	4659	4135	39	9942	0.251107	0.825659	2.48705	1.84758	1.79641	1.27389	66.6667	25	not in PDB	86.95	0.057216	0.680455	99.0733	99.4103	Class	Chromadorea	94.87	75.51	84.09	Eukaryota	0	0	1	NA	0.136299	0.0462633	0.161342	0.153152	Marine	0.0974131	-2.21378	-0.702039	1.05477	0	0
7TM_GPCR_Srh	PF10318	Family	non-DUFs	5785	5037	30	9237	0.191634	0.57161	1.65803	1.15473	1.1976	0.636943	33.3333	25	not in PDB	86.23	0.019431	0.354185	99.2314	99.4876	Class	Chromadorea	96.67	59.18	73.42	Eukaryota	0	0	1	NA	0.354116	0.235672	0.261121	0.489631	HumanGut	0.219377	1.54946	1.41967	0.174739	0	0
7TM_GPCR_Sri	PF10327	Family	non-DUFs	3608	3150	23	10728	0.151986	0.412829	1.24352	1.15473	1.79641	1.91083	33.3333	50	not in PDB	79.57	0.009941	0.202948	97.9933	98.8294	Order	Rhabditida	56.52	61.9	59.09	Eukaryota	1	0	0.278502	Inf	0.107982	0.191347	0.0132971	0.156726	Soil	0.00749949	2.03178	-1.53433	-3.11078	0	0
7TM_GPCR_Srj	PF10319	Family	non-DUFs	4032	3445	21	11482.3	0.132162	0.381073	1.24352	0.923788	0.598802	0.636943	33.3333	25	not in PDB	78.34	0.026076	0.352885	99.2347	99.7449	Order	Rhabditida	66.67	66.67	66.67	Eukaryota	0	0	1	NA	NA	NA	NA	NA	NA	NA	NA	NA	NA	0	0
7TM_GPCR_Srsx	PF10320	Family	non-DUFs	119727	118362	105	7753.33	0.667416	1.93712	5.07772	6.00462	8.98204	7.64331	66.6667	75	not in PDB	89.15	0.125096	0.94065	99.0119	99.2095	Phylum	Nematoda	61.9	100	76.47	Eukaryota	0	3	1	0	0.0891251	0.0304824	0.153193	0.0571202	Marine	0.0137568	-2.86159	-0.226339	2.03333	0	0
7TM_GPCR_Srt	PF10321	Family	non-DUFs	1239	1057	42	11685.7	0.270931	0.920927	2.59067	1.61663	1.79641	1.91083	33.3333	25	not in PDB	83.61	0.053757	0.543697	98.9612	99.446	Class	Chromadorea	95.24	81.63	87.91	Eukaryota	0	0	1	NA	0.13185	0.0203314	0.00851186	0.291643	HumanGut	7.01471e-05	4.21846	2.99674	-0.378295	0	0
7TM_GPCR_Sru	PF10322	Family	non-DUFs	738	555	18	12209.7	0.112337	0.349317	1.03627	0.923788	1.1976	1.27389	33.3333	50	not in PDB	82.38	0.039839	0.330843	96.745	98.5533	Order	Rhabditida	77.78	66.67	71.79	Eukaryota	0	2	1	0	0.329019	0.0484489	0.585889	0.220586	Marine	2.01032e-07	-5.08131	0.390801	4.3902	0	0
7TM_GPCR_Srv	PF10323	Family	non-DUFs	24859	24705	47	8104	0.303971	1.04795	3.00518	3.00231	4.19162	3.82166	66.6667	50	not in PDB	90.44	0.106294	0.785584	98.2924	98.7193	Class	Chromadorea	80.85	77.55	79.17	Eukaryota	0	5	1	0	0.262279	0.0822731	0.178341	0.416574	HumanGut	0.291024	1.51951	1.08686	-0.128967	0	0
7TM_GPCR_Srw	PF10324	Family	non-DUFs	15179	14499	185	8163.33	1.20267	3.42966	8.39378	8.31409	10.1796	5.73248	33.3333	50	not in PDB	83.45	1.02194	3.10788	99.3119	99.7051	Kingdom	Metazoa	99.46	58.41	73.6	Eukaryota	0	1	1	0	0.075519	0.112237	0.040701	0.0907912	Soil	0.0858386	1.01108	-1.50464	-2.27691	0	0
7TM_GPCR_Srx	PF10328	Family	non-DUFs	78029	77579	109	7860.67	0.707064	2.47698	6.73575	7.62125	8.38323	5.73248	33.3333	50	not in PDB	88.01	0.138279	1.17192	98.5002	98.8751	Phylum	Nematoda	59.63	100	74.71	Eukaryota	0	1	1	0	0.0801119	0.123432	0.101858	0.0415878	Soil	0.0286033	-2.08233	-2.43884	-0.757017	0	0
7TM_GPCR_Srz	PF10325	Family	non-DUFs	820	644	11	13770.3	0.0726888	0.127024	0.414508	0.461894	1.1976	1.27389	33.3333	50	not in PDB	83.97	0.021916	0.307184	98.2788	98.4509	Family	Rhabditidae	72.73	100	84.21	Eukaryota	0	1	1	0	0.0397138	0.0667265	0.0190027	0.0465358	Soil	0.2008	0.601653	-1.3825	-1.83401	0	0
7TM_GPCR_Str	PF10326	Family	non-DUFs	5406	4457	40	9506.33	0.257715	0.857415	2.59067	1.61663	1.1976	1.27389	33.3333	50	not in PDB	82.83	0.013517	0.244234	99.1253	99.3127	Class	Chromadorea	97.5	79.59	87.64	Eukaryota	0	1	1	0	0.21954	0.0650154	0.245892	0.263427	Marine	0.606992	-0.451105	0.685856	1.03017	0	0
7TM_transglut	PF14402	Family	non-DUFs	2485	2485	664	6681.67	4.28864	4.16005	7.56477	9.69977	10.1796	24.2038	33.3333	75	not in PDB	26.3	0.0233	0.303859	100	100	Class	Gammaproteobacteria	60.99	39.32	47.82	Bacteria	24	634	1	0.844463	0.601327	0.846576	0.389115	0.68502	Soil	0.0100237	2.72031	-0.377244	-2.51558	0	0
7TM-7TMR_HD	PF07698	Domain	non-DUFs	6095	6095	1721	3197.67	11.1809	15.9733	16.6839	17.321	29.3413	27.3885	0	50	not in PDB	0.23	0	0	100	100	Phylum	Firmicutes	38	42.72	40.22	Bacteria	57	1662	1	0.765073	10.6184	9.30747	9.39391	12.2939	HumanGut	0.000153709	3.98835	2.98838	-0.205116	0	0
7TMR-DISM_7TM	PF07695	Domain	non-DUFs	19353	19350	1733	2586	11.2932	16.7037	15.4404	15.4734	22.7545	15.9236	33.3333	75	not in PDB	3.72	0.000377	0.024175	100	100	Phylum	Proteobacteria	59.95	36.62	45.47	Bacteria	48	1681	1	0.63699	7.43256	17.4698	5.04296	5.19191	Soil	3.38651e-05	0.213105	-4.21175	-4.31029	0	0
7TMR-DISMED2	PF07696	Domain	non-DUFs	13165	13161	1266	3657.67	8.17419	12.7977	12.7461	12.933	17.9641	11.465	0	25	in PDB	1.85	1.07804	2.93659	1.2448	99.1701	Phylum	Proteobacteria	73.85	32.96	45.58	Bacteria	43	1222	1	0.784976	2.01099	7.64941	1.38834	0.104565	Soil	4.29406e-18	-6.12268	-8.52549	-3.55808	0	0
7TMR-HDED	PF07697	Domain	non-DUFs	5752	5744	1625	3344.33	10.5531	15.2747	15.4404	15.9353	28.1437	27.3885	0	50	not in PDB	1.03	5.33744	8.11816	0.7273	99.6364	Phylum	Firmicutes	40.18	42.65	41.38	Bacteria	56	1566	1	0.797729	8.9766	8.49068	7.96483	10.0998	HumanGut	0.0167433	2.90571	1.51023	-0.805383	0	0
8TM_micro	PF17028	Family	non-DUFs	26	25	16	15372.7	0.0991211	0.349317	0.725389	0	0	0.636943	33.3333	25	not in PDB	94.12	0.089081	0.256347	100	100	Phylum	Microsporidia	100	69.57	82.05	Eukaryota	0	0	1	NA	NA	NA	NA	NA	NA	NA	NA	NA	NA	0	0
A_amylase_inhib	PF01356	Domain	non-DUFs	184	184	45	12731.7	0.290755	0.254049	0.518135	1.15473	0.598802	0.636943	0	25	in PDB	97.83	3.83928	8.26867	0	0	Genus	Streptomyces	80	15.79	26.37	Bacteria	0	45	1	0	0.233415	0.270812	0.446114	0.0256244	Marine	0.0016737	-3.45495	-2.46423	0.300114	0	0
A_deamin	PF02137	Family	non-DUFs	5828	5510	907	6398	5.55739	17.9422	38.6528	47.806	40.7186	17.1975	100	50	in PDB	51.43	8.90532	10.3267	1.3222	3.658	Superkingdom	Eukaryota	99.78	81.46	89.69	Eukaryota	0	1	1	0	0.163556	0.0057028	0.422018	0	Marine	0.00128698	-3.64111	-0.565268	2.31452	0	0
A_deaminase	PF00962	Domain	non-DUFs	36482	35680	4712	1494.67	29.9081	48.301	70.7772	82.679	79.6407	54.1401	100	75	in PDB	91.16	1.24334	2.72229	3.4225	5.5916	Superkingdom	Bacteria	76.61	43.75	55.7	Bacteria	159	3451	1	1.02781	15.2838	20.5627	18.0886	10.45	Marine	1.27911e-08	-6.05873	-1.35834	3.44046	0	0
A_deaminase_N	PF08451	Family	non-DUFs	988	982	214	11312.3	1.32822	4.95395	13.2642	17.7829	12.5749	6.36943	66.6667	50	in PDB	8.74	3.44522	7.70476	5.765	8.6475	Kingdom	Metazoa	81.78	55.56	66.16	Eukaryota	0	4	1	0	NA	NA	NA	NA	NA	NA	NA	NA	NA	0	0
a_DG1_N2	PF18424	Domain	non-DUFs	661	661	144	12103.7	0.911914	4.31883	11.1917	15.0115	9.58084	5.73248	33.3333	25	in PDB	10.42	7.44413	6.38965	0	89.5833	Phylum	Chordata	69.44	81.3	74.91	Eukaryota	0	0	1	NA	NA	NA	NA	NA	NA	NA	NA	NA	NA	0	0
A_thal_3526	PF09713	Domain	non-DUFs	1926	1912	116	9958.67	0.693848	2.50873	5.18135	9.23788	6.58683	1.91083	33.3333	25	not in PDB	97.37	2.48031	7.37366	0.5225	3.2393	Kingdom	Viridiplantae	78.45	95.79	86.26	Eukaryota	0	0	1	NA	0.143526	0.084391	0.11517	0.194917	HumanGut	0.599582	1.00785	0.632623	-0.172347	0	0
A-2_8-polyST	PF07388	Family	non-DUFs	245	220	8	13793	0.0528646	0.254049	0.829016	1.84758	3.59281	1.91083	0	25	in PDB	44.44	0.29352	0.619831	7.1429	14.2857	Genus	Moraxella	12.5	8.33	10	Bacteria	2	6	0.279436	7.43597	0.131192	0.101665	0.0886451	0.182402	Soil	0.641872	0.877632	-0.050339	-0.74139	7	1
A1_Propeptide	PF07966	Motif	non-DUFs	2776	2766	173	10083.3	1.09033	4.85869	13.057	17.7829	8.38323	5.09554	33.3333	25	in PDB	0.96	0.254687	2.1465	2.9819	5.0053	Phylum	Chordata	69.94	98.37	81.76	Eukaryota	0	0	1	NA	NA	NA	NA	NA	NA	NA	NA	NA	NA	0	0
A2L_zn_ribbon	PF08792	Domain	non-DUFs	255	255	78	10934.3	0.502214	1.11146	2.27979	3.00231	3.59281	4.4586	66.6667	100	not in PDB	39.51	0	0	0	17.0732	Family	Poxviridae	46.15	92.31	61.54	Viruses	0	11	1	0	1.63401	0.562171	0.470363	3.15021	HumanGut	3.70421e-18	8.46926	6.28265	-0.497692	0	0
A2M	PF00207	Family	non-DUFs	28420	28372	2673	2079.67	17.2405	29.9143	40.6218	46.8822	50.2994	45.8599	100	75	in PDB	1.91	1.86125	4.52637	0.182	14.9982	Phylum	Proteobacteria	48.56	45.75	47.11	Bacteria	103	2229	1	1.03083	8.81094	14.5107	1.12927	13.2308	Soil	1.6666e-26	10.1181	-0.321402	-8.29267	0	1
A2M_BRD	PF07703	Domain	non-DUFs	26342	26299	2421	2465.67	15.6017	28.8981	39.6891	45.4965	47.9042	45.2229	100	75	in PDB	1.84	4.06274	6.13639	0.4409	15.9983	Phylum	Proteobacteria	54.19	46.25	49.9	Bacteria	96	1992	1	1.07508	4.71918	10.322	0.899301	5.70581	Soil	1.44684e-23	8.19779	-2.82654	-9.24265	0	1
A2M_recep	PF07677	Domain	non-DUFs	6980	6940	347	6714.33	2.22692	7.812	19.7927	24.7113	22.7545	14.6497	66.6667	75	in PDB	5.26	0.930358	2.94565	0.3368	19.1158	Kingdom	Metazoa	88.76	97.78	93.05	Eukaryota	1	28	1	0.796711	0.340753	1.8206	0	0	Soil	1.35136e-25	0	-10.0575	-9.89164	0	0
AA_kinase	PF00696	Family	non-DUFs	137308	137109	9169	161.333	58.8515	76.2782	82.2798	92.8406	95.2096	93.6306	100	100	in PDB	57.52	1.80996	3.60987	0.916	1.2731	Superkingdom	Bacteria	85	94.46	89.48	Bacteria	353	7441	8.27e-07	1.05828	163.433	129.258	179.199	164.196	Marine	6.14835e-09	-2.82559	4.0991	6.25906	0	1
AA_permease	PF00324	Family	non-DUFs	242184	237224	4049	1232.67	25.6922	42.6802	65.5959	77.8291	72.4551	38.8535	100	75	not in PDB	83.8	0.0494	0.578641	99.7324	99.8054	Superkingdom	Bacteria	73.47	36.06	48.37	Bacteria	183	2792	2.82e-08	1.46216	12.9314	31.1647	8.03038	9.36531	Soil	3.74398e-14	-0.84839	-7.67044	-6.87512	0	3
AA_permease_2	PF13520	Family	non-DUFs	247241	245980	6980	385	44.7235	67.0689	83.2124	93.0716	92.8144	62.4204	100	75	in PDB	90.68	0.059404	0.437175	99.9659	99.9705	Superkingdom	Bacteria	81.02	68.54	74.26	Bacteria	281	5374	5.05e-05	1.16645	67.813	205.665	22.2795	48.4829	Soil	1.00795e-29	7.37359	-5.70488	-11.4238	22	7
AA_permease_C	PF13906	Domain	non-DUFs	24143	24126	767	3872.33	4.92302	12.7024	27.4611	39.4919	35.9281	17.8344	100	50	not in PDB	5.56	0.016907	0.414512	99.8315	100	Superkingdom	Eukaryota	53.85	37.17	43.98	Eukaryota	11	342	1	0.717506	3.11544	12.4863	0.714535	1.17648	Soil	4.53349e-15	1.592	-6.88877	-8.03022	0	0
AA_permease_N	PF08403	Family	non-DUFs	1793	1790	152	10814.7	0.958171	4.12829	11.0881	15.9353	11.3772	5.73248	33.3333	50	not in PDB	4.34	17.4191	15.0814	0.396	95.6436	Phylum	Chordata	63.82	78.86	70.55	Eukaryota	0	0	1	NA	NA	NA	NA	NA	NA	NA	NA	NA	NA	0	0
AA_synth	PF06684	Family	non-DUFs	3397	3397	643	5153.33	4.13005	6.70054	6.73575	8.54503	8.38323	6.36943	33.3333	75	in PDB	99.9	4.71714	5.09192	0	0	Class	Alphaproteobacteria	48.37	30.4	37.33	Bacteria	25	616	1	0.905353	6.07739	1.13034	15.2119	0.0206546	Marine	7.68081e-31	-11.8786	-2.72584	6.68361	0	0
Aa_trans	PF01490	Family	non-DUFs	48047	44944	1168	2973.33	7.10368	21.2766	45.6995	56.1201	49.1018	28.6624	100	75	not in PDB	90.82	0.329416	1.62782	99.7635	99.826	Superkingdom	Eukaryota	93.49	98.29	95.83	Eukaryota	5	67	0.954866	1.66477	2.65712	3.53202	4.58472	0.539515	Marine	0.00479878	-3.35421	-1.42287	1.24488	0	0
AAA	PF00004	Domain	non-DUFs	783262	663167	9953	28.3333	63.867	80.3112	89.3264	98.6143	100	100	100	100	in PDB	17.22	3.43475	6.38089	0.1941	15.7406	Superkingdom	Bacteria	82.16	99.1	89.84	Bacteria	354	7823	0.262456	1.00946	180.35	158.476	180.769	189.543	HumanGut	0.000243545	1.14932	4.15673	3.18212	187	26
AAA_10	PF12846	Domain	non-DUFs	11976	11933	1616	2454.33	10.5201	12.0038	16.7876	22.1709	25.1497	45.2229	66.6667	100	not in PDB	80.35	1.6203	3.20488	21.735	27.3456	Class	Actinobacteria	30.2	42.11	35.17	Bacteria	49	1532	1	0.713504	21.7098	6.18538	1.32728	46.8459	HumanGut	1.04766e-29	11.6475	6.05526	-3.22688	0	0
AAA_11	PF13086	Domain	non-DUFs	59657	45769	3524	1334.33	22.4146	47.0308	73.9896	85.2194	84.4311	50.3185	100	100	in PDB	4.8	5.12781	7.8636	0.7245	5.6848	Superkingdom	Bacteria	63.31	27.04	37.89	Bacteria	110	2121	0.301476	1.15694	24.6347	12.6525	9.93776	43.1042	HumanGut	2.73506e-29	11.1364	7.5065	-1.39663	0	1
AAA_12	PF13087	Domain	non-DUFs	49828	48950	4309	1255	27.3971	51.8577	77.2021	87.9908	88.6228	52.2293	100	100	in PDB	9.22	3.20697	5.94139	1.2735	6.226	Superkingdom	Bacteria	68.58	35.81	47.05	Bacteria	137	2818	0.713123	1.08452	22.5662	15.6809	9.47984	37.3562	HumanGut	1.4384e-28	11.3768	6.03242	-3.03594	0	1
AAA_13	PF13166	Domain	non-DUFs	6847	6743	855	3838.67	5.63008	12.893	18.0311	21.0162	26.3473	26.1146	66.6667	75	not in PDB	95.66	3.02259	4.39566	0.5187	0.6224	Phylum	Proteobacteria	52.87	15.93	24.49	Bacteria	50	788	0.0792765	1.41548	11.9161	7.40487	3.6469	21.332	HumanGut	6.78909e-27	10.9313	6.22393	-2.49639	0	0
AAA_14	PF13173	Family	non-DUFs	34035	34031	2481	1249.67	16.2294	23.2137	27.6684	33.7182	45.509	68.1529	66.6667	100	not in PDB	18.2	0.863204	4.04023	0.0795	1.696	Superkingdom	Bacteria	92.1	27.69	42.58	Bacteria	79	2206	1	0.798878	70.4951	18.8899	5.05325	151.97	HumanGut	5.43068e-32	12.2373	5.8801	-3.86414	1	1
AAA_15	PF13175	Domain	non-DUFs	104072	95241	3345	1029.33	21.6877	34.5824	38.4456	43.418	52.0958	61.7834	100	100	not in PDB	65.16	2.93444	6.29615	1.2479	2.1026	Superkingdom	Bacteria	92.97	37.69	53.64	Bacteria	140	2970	1	1.05155	33.3277	28.9404	8.18073	57.8794	HumanGut	1.50051e-30	11.9608	4.93554	-4.57513	0	0
AAA_16	PF13191	Domain	non-DUFs	71513	71491	3794	890.667	24.3706	43.7282	65.6995	78.291	82.0359	46.4968	100	100	in PDB	21.17	4.21128	7.71453	0.5027	8.5697	Superkingdom	Bacteria	71.45	32.86	45.01	Bacteria	77	2634	1	0.652129	51.0944	134.933	24.5091	38.342	Soil	1.04608e-23	6.54524	-5.04525	-10.122	0	0
AAA_17	PF13207	Domain	non-DUFs	47178	45512	1072	3090.33	6.91205	15.2747	29.9482	40.1848	49.1018	58.5987	100	100	in PDB	80.83	9.26044	13.095	0.7413	2.5945	Phylum	Euryarchaeota	22.76	87.46	36.12	Bacteria	23	349	0.310816	1.47015	2.20838	3.22897	2.50068	1.49881	Marine	0.000417051	-3.79284	-2.74692	0.288461	0	0
AAA_18	PF13238	Domain	non-DUFs	60562	60410	2955	1528	18.8528	38.1391	64.3523	76.9053	75.4491	75.1592	100	100	in PDB	94.68	4.96581	8.74851	1.2192	1.8054	Superkingdom	Bacteria	51.4	18.41	27.11	Bacteria	62	1457	1	0.949273	14.9513	11.717	10.5263	20.3489	HumanGut	8.93667e-19	8.82311	5.93284	-1.12069	0	0
AAA_19	PF13245	Domain	non-DUFs	246827	244760	4631	982	29.9015	45.4748	55.4404	65.127	68.8623	49.0446	100	100	not in PDB	23.59	3.54617	5.89229	0.2391	1.7609	Superkingdom	Bacteria	89.25	50.09	64.17	Bacteria	171	3962	1	0.96281	20.9948	12.6759	12.3679	32.3986	HumanGut	3.23491e-26	9.41224	8.85785	1.29164	3	0
AAA_2	PF07724	Domain	non-DUFs	220619	203856	9051	152.333	57.9528	74.5951	83.0052	91.9169	94.012	92.3567	100	100	in PDB	2.37	5.1412	7.10374	0.1056	1.9434	Superkingdom	Bacteria	87.57	96.06	91.62	Bacteria	339	7587	1	0.996755	117.399	109.571	121.783	116.877	Marine	0.0734736	-1.57787	1.01273	2.23994	84	19
AAA_21	PF13304	Domain	non-DUFs	413010	395785	4544	524.333	29.439	43.4106	46.6321	54.0416	66.4671	59.2357	100	100	in PDB	67.32	2.30605	4.53155	1.4422	2.3968	Superkingdom	Bacteria	93.84	51.68	66.65	Bacteria	179	4085	1	0.977507	82.6017	75.8579	31.3238	131.702	HumanGut	1.43383e-31	12.1941	5.05616	-4.64041	0	0
AAA_22	PF13401	Domain	non-DUFs	87160	87116	4196	1094	27.0336	48.1423	64.2487	74.3649	83.2335	50.3185	100	100	in PDB	58.36	1.65217	4.60642	1.3911	18.5634	Superkingdom	Bacteria	73.52	37.39	49.57	Bacteria	104	2981	1	0.77827	23.8719	52.8077	9.11277	24.4958	Soil	2.06482e-28	8.31203	-4.18376	-10.6675	15	1
AAA_23	PF13476	Domain	non-DUFs	160099	160080	6184	506.667	39.7211	63.9251	79.5855	89.6074	93.4132	62.4204	100	100	in PDB	50.03	9.63902	12.0329	0.6055	4.6587	Superkingdom	Bacteria	77.15	57.82	66.1	Bacteria	195	4576	1	0.950621	63.5214	36.7797	46.6186	90.4334	HumanGut	2.10233e-28	9.43655	9.64575	2.04738	0	1
AAA_24	PF13479	Domain	non-DUFs	7644	7643	993	3434.67	6.52217	12.0038	14.4041	17.0901	20.9581	17.8344	33.3333	100	not in PDB	97.11	4.66741	5.56224	0	0.1751	Family	Siphoviridae	17.62	16.89	17.25	Bacteria	35	657	0.860679	1.1884	10.8553	8.9712	7.73401	14.4889	HumanGut	2.23571e-17	8.65595	5.16118	-1.74785	0	0
AAA_25	PF13481	Domain	non-DUFs	86146	85306	7444	496.333	47.9019	60.6542	62.3834	72.0554	73.6527	70.0637	100	100	in PDB	25.8	2.98285	4.45706	0.6022	0.8932	Superkingdom	Bacteria	89.6	80.84	85	Bacteria	281	6389	1	0.981143	61.0883	94.6426	28.1	76.0977	HumanGut	6.05327e-21	9.60967	1.89588	-5.71117	0	0
AAA_26	PF13500	Domain	non-DUFs	60136	60004	5532	1093	35.3598	51.6672	54.8187	59.8152	66.4671	38.8535	100	75	in PDB	50.66	2.81845	5.22271	0.4873	0.8439	Superkingdom	Bacteria	87.29	58.53	70.07	Bacteria	234	4595	0.0181712	1.13603	22.6454	11.7833	21.8927	28.075	HumanGut	3.39234e-12	4.08313	7.24623	3.90779	7	4
AAA_27	PF13514	Domain	non-DUFs	27005	26990	1253	3556	8.14776	14.1632	15.4404	19.1686	23.3533	19.7452	0	75	not in PDB	96.67	4.79565	6.3671	1.2085	55.5136	Class	Bacilli	39.35	66.62	49.47	Bacteria	42	1177	1	0.796034	1.16364	1.13456	0.495534	1.77766	HumanGut	4.7414e-07	5.50433	2.305	-2.07235	0	0
AAA_28	PF13521	Domain	non-DUFs	21685	21677	2628	2220.67	16.8638	26.6116	36.5803	40.8776	46.7066	54.1401	100	100	in PDB	88.24	1.40285	3.45722	0.1159	0.9273	Superkingdom	Bacteria	86.23	27.46	41.66	Bacteria	116	2150	0.110128	1.20359	9.077	13.0521	10.2761	6.25873	Soil	2.88056e-08	-4.50593	-5.38644	-1.74536	0	0
AAA_29	PF13555	Domain	non-DUFs	42874	42874	1076	2277.67	6.98474	12.5754	18.1347	21.2471	23.9521	17.1975	66.6667	100	not in PDB	10.4	3.91431	6.62273	0.5998	2.1422	Class	Actinobacteria	32.9	30.54	31.68	Bacteria	40	1018	1	0.876539	12.8295	12.8739	8.47783	16.7266	HumanGut	2.94139e-16	8.58705	3.18031	-3.64174	0	0
AAA_3	PF07726	Domain	non-DUFs	62658	60885	5624	949	36.5162	45.8241	39.7927	41.1085	50.8982	48.4076	100	100	in PDB	2.64	4.81249	6.13702	0.3592	0.4979	Superkingdom	Bacteria	95.13	64.84	77.12	Bacteria	153	5197	1	0.656746	30.6541	49.3142	18.3616	33.5536	Soil	1.03193e-20	7.8222	-2.39581	-8.52293	0	0
AAA_30	PF13604	Domain	non-DUFs	140767	140376	6140	709.667	39.4172	54.8428	62.6943	71.5935	72.4551	46.4968	100	100	in PDB	9.52	5.38769	7.60495	0.1581	1.7585	Superkingdom	Bacteria	89.95	66.94	76.76	Bacteria	234	5289	1	0.986964	34.1503	34.854	15.5951	50.542	HumanGut	9.02942e-27	11.1316	4.28745	-4.55886	0	1
AAA_31	PF13614	Domain	non-DUFs	200704	195548	7628	269.333	49.2566	57.5421	46.8394	51.2702	62.8743	67.5159	100	100	in PDB	83.41	1.51192	3.43459	1.5382	16.7601	Superkingdom	Bacteria	95.14	87.95	91.4	Bacteria	302	6955	1	0.968654	119.516	141.881	64.9846	158.809	HumanGut	1.23793e-27	11.2989	3.6524	-5.31531	66	4
AAA_32	PF13654	Domain	non-DUFs	10871	10581	1665	3300	10.6786	17.4341	18.2383	21.0162	29.9401	33.121	66.6667	75	in PDB	3.37	5.42716	6.97613	2.1945	13.9152	Class	Gammaproteobacteria	41.26	66.7	50.98	Bacteria	81	1308	0.0179984	1.38145	3.78249	5.82446	2.35276	4.17589	HumanGut	0.000969703	3.67188	2.38565	-0.548422	0	0
AAA_33	PF13671	Domain	non-DUFs	86372	86059	4790	1228.67	30.7275	51.3814	72.1244	83.8337	83.8323	72.6115	100	100	in PDB	62.66	5.50761	7.5698	0.8737	1.879	Superkingdom	Bacteria	75.55	43.86	55.5	Bacteria	110	3509	1	0.699308	15.1238	21.9495	13.2406	13.8325	Soil	1.09311e-06	1.40079	-4.24594	-5.28023	0	1
AAA_34	PF13872	Domain	non-DUFs	4630	4537	823	5211	5.27324	14.5761	28.601	37.8753	30.5389	15.9236	100	75	not in PDB	12.81	5.19248	6.52964	0.5787	4.8611	Superkingdom	Eukaryota	50.91	37.71	43.33	Eukaryota	6	396	1	0.337999	1.71373	5.12525	1.5063	0.407885	Soil	8.17198e-11	-3.63841	-6.84107	-3.85991	0	0
AAA_35	PF14516	Family	non-DUFs	4507	4489	282	6462.33	1.81722	4.98571	8.60104	11.7783	14.9701	12.7389	33.3333	75	not in PDB	55.21	0.39811	1.20039	0.7817	25.5723	Phylum	Cyanobacteria	41.49	70.06	52.12	Bacteria	3	262	1	0.255434	1.5323	4.1526	0.0950411	1.67946	Soil	2.91161e-16	7.24334	-1.51939	-7.20461	0	0
AAA_5	PF07728	Domain	non-DUFs	573832	547842	6353	533	40.5868	64.4649	80.2073	92.1478	92.8144	62.4204	100	100	in PDB	54.72	1.37482	3.68155	0.2002	8.974	Superkingdom	Bacteria	77.52	59.69	67.45	Bacteria	190	4735	1	0.895143	42.3228	31.9211	48.7124	41.1229	Marine	1.06472e-10	-4.16494	3.50084	6.72654	0	0
AAA_6	PF12774	Domain	non-DUFs	15437	14359	972	4143	5.92084	18.2915	40.1036	48.4988	44.9102	18.4713	100	50	in PDB	4.56	1.58284	2.95119	1.8407	26.8709	Superkingdom	Eukaryota	99.69	87.22	93.04	Eukaryota	0	2	1	0	1.67093	0.850777	3.61386	0.281123	Marine	1.25174e-07	-5.6116	-3.29718	1.1811	0	0
AAA_7	PF12775	Domain	non-DUFs	14418	13923	963	4046.33	5.87458	18.0057	39.3782	48.4988	46.1078	19.1083	100	50	in PDB	1.39	1.01213	2.6405	1.1653	27.2589	Superkingdom	Eukaryota	99.48	86.23	92.38	Eukaryota	0	4	1	0	2.13394	0.747765	4.0881	0.981639	Marine	1.53908e-09	-5.68405	0.731765	5.20072	0	0
AAA_8	PF12780	Domain	non-DUFs	13634	13218	954	4385.67	5.82832	18.0375	39.3782	48.7298	45.509	19.1083	100	50	in PDB	2.52	0.89257	2.4671	1.3951	26.9723	Superkingdom	Eukaryota	99.48	85.42	91.91	Eukaryota	0	4	1	0	1.28902	0.360003	3.11831	0.049113	Marine	1.66983e-10	-6.81232	-3.00192	2.41807	0	0
AAA_9	PF12781	Domain	non-DUFs	13450	13101	957	4511	5.82832	17.9104	39.2746	48.037	44.9102	17.8344	100	50	in PDB	2.71	1.16498	2.8005	0.5533	26.6432	Superkingdom	Eukaryota	99.79	85.96	92.36	Eukaryota	0	1	1	0	1.03049	0.369001	2.47313	0.0215035	Marine	3.1233e-09	-6.15007	-3.88251	1.02992	0	0
AAA_assoc	PF14363	Family	non-DUFs	3485	3454	79	10679	0.475781	1.71483	3.21244	5.77367	1.79641	0.636943	33.3333	25	not in PDB	5.72	1.795	4.62317	9.9221	31.6364	Phylum	Streptophyta	100	97.53	98.75	Eukaryota	0	0	1	NA	NA	NA	NA	NA	NA	NA	NA	NA	NA	0	0
AAA_assoc_2	PF16193	Family	non-DUFs	31194	31184	7810	1093	50.1949	64.6872	67.2539	77.1363	77.2455	75.7962	100	100	in PDB	0.08	1.83702	5.74965	0	0.2786	Superkingdom	Bacteria	90.28	85.46	87.8	Bacteria	311	6740	0.590585	1.02934	25.295	19.8498	18.2498	34.0181	HumanGut	3.95219e-23	9.71014	6.89929	-0.869472	0	0
AAA_assoc_C	PF09821	Domain	non-DUFs	2981	2980	618	6637.67	4.00449	7.17688	11.7098	15.4734	20.3593	13.3758	0	75	not in PDB	11.6	1.71198	3.61725	0.6024	1.9578	Order	Burkholderiales	23.14	43.6	30.23	Bacteria	37	526	0.0520523	1.56919	0.512231	1.73124	0.279496	0.188376	Soil	3.53418e-09	-1.59724	-6.29568	-4.93267	0	0
AAA_lid_1	PF17857	Domain	non-DUFs	9711	9687	494	5712	3.01989	10.7971	25.6995	36.2587	38.9222	17.8344	100	50	in PDB	0.39	0.109295	0.958925	1.2711	27.4749	Kingdom	Metazoa	52.43	82.22	64.03	Eukaryota	0	2	1	0	0.68029	0.133922	1.70176	0	Marine	8.41429e-09	-6.21238	-2.28343	2.65176	0	0
AAA_lid_10	PF17872	Domain	non-DUFs	2637	2636	900	7929.67	5.47809	17.1165	36.3731	46.6513	40.1198	15.9236	100	50	in PDB	1.87	5.8652	8.54241	0	6.4067	Superkingdom	Eukaryota	99.78	80.83	89.31	Eukaryota	0	0	1	NA	0.0684223	0.0892081	0.122821	0.0103699	Soil	0.0165387	-2.55359	-2.32341	-0.271971	0	0
AAA_lid_11	PF18198	Domain	non-DUFs	12754	12711	956	4696	5.82171	18.0375	39.4819	48.2679	44.3114	17.1975	100	25	in PDB	1.03	1.21003	3.19619	1.6411	25.6926	Superkingdom	Eukaryota	99.9	85.96	92.4	Eukaryota	0	0	1	NA	0.768921	0.043026	1.97614	0	Marine	6.51819e-11	-6.74921	-0.966295	4.37038	0	0
AAA_lid_2	PF17863	Domain	non-DUFs	49503	49502	6150	1011.67	39.7938	52.8422	50.5699	55.8891	64.0719	53.5032	100	75	in PDB	2.51	6.69424	14.773	0.0202	0.5586	Superkingdom	Bacteria	89.97	67.06	76.84	Bacteria	163	5370	1	0.67713	27.9201	35.367	22.0097	29.9813	Soil	8.20399e-11	5.48612	-1.8376	-6.13227	0	0
AAA_lid_3	PF17862	Domain	non-DUFs	98735	88741	9242	429	59.248	78.4376	88.2902	98.3834	100	98.0892	100	100	in PDB	0.68	4.56336	9.75543	0.0278	35.4319	Superkingdom	Bacteria	83.64	93.69	88.38	Bacteria	350	7380	2.52e-05	1.05796	42.6383	33.8791	46.3787	43.1042	Marine	4.95904e-05	-1.58608	3.35205	4.54716	0	1
AAA_lid_4	PF17864	Domain	non-DUFs	23484	23483	7571	1336.67	48.9394	53.5091	40.6218	40.6467	48.503	71.3376	100	75	in PDB	0.01	1.0576	2.74668	0	0.0131	Superkingdom	Bacteria	99.66	91.44	95.37	Bacteria	346	7199	1.33e-05	1.07217	21.2316	18.4296	16.1878	26.9969	HumanGut	1.68508e-19	9.06866	5.86263	-1.38333	0	3
AAA_lid_5	PF17865	Domain	non-DUFs	2133	2132	969	8093	5.91423	18.101	38.7565	49.4226	46.1078	17.1975	100	25	in PDB	0.71	0.770303	2.19373	0.1781	21.1932	Superkingdom	Eukaryota	99.9	87.13	93.08	Eukaryota	0	0	1	NA	0.0647626	0.0320827	0.152607	0	Marine	0.00607461	-3.28281	-1.15609	1.45098	0	0
AAA_lid_6	PF17866	Domain	non-DUFs	13644	11687	2012	2917.67	12.9518	19.7523	27.6684	29.0993	31.1377	16.5605	100	100	in PDB	1.67	7.06543	12.1216	0	2.9835	Class	Actinobacteria	29.92	51.94	37.97	Bacteria	40	1671	1	0.534001	5.88157	4.51746	1.51007	10.4127	HumanGut	1.73526e-25	10.8115	4.92352	-3.68091	76	1
AAA_lid_7	PF17867	Domain	non-DUFs	6035	2318	1002	7106	6.11908	18.8314	39.7927	49.8845	46.1078	17.8344	100	50	in PDB	1.04	1.22361	4.0539	0.0985	18.9695	Superkingdom	Eukaryota	99.6	89.83	94.46	Eukaryota	0	3	1	0	0.156951	0.12598	0.340842	0.00499876	Soil	0.00190348	-3.12422	-2.90661	-0.395695	0	0
AAA_lid_8	PF17868	Domain	non-DUFs	4704	4703	670	5136.33	4.30846	7.49444	12.1244	16.1663	23.3533	17.1975	66.6667	100	in PDB	3.68	0.844659	3.02701	0.2725	4.0872	Order	Enterobacterales	18.81	74.56	30.04	Bacteria	59	541	3.99e-08	2.43284	2.91623	0.951815	0.390762	6.04858	HumanGut	5.33631e-30	11.4001	7.30884	-1.79893	0	0
AAA_lid_9	PF17871	Domain	non-DUFs	85637	85619	8571	432.667	55.0188	67.2594	65.8031	71.1316	78.4431	86.6242	100	100	in PDB	0.36	7.59949	8.97503	0.0049	2.3405	Superkingdom	Bacteria	90.56	94.07	92.28	Bacteria	335	7427	1	1.00621	52.3909	48.5172	42.3741	63.1007	HumanGut	6.01983e-20	9.16138	5.97153	-1.34931	84	11
AAA_PrkA	PF08298	Domain	non-DUFs	26542	26505	1904	2614.67	12.2448	17.0848	16.7876	18.7067	20.9581	26.7516	100	100	not in PDB	3.31	2.50802	3.91543	0.1859	0.3253	Phylum	Proteobacteria	61.82	41.49	49.65	Bacteria	82	1713	1	1.06786	4.41225	11.9812	3.93691	1.52866	Soil	1.8434e-13	-5.58636	-7.13144	-2.60983	0	0
AAA-ATPase_like	PF09820	Family	non-DUFs	10106	9991	526	3502	3.37012	6.41473	11.9171	18.0139	25.7485	20.3822	100	75	not in PDB	32.89	0.178514	1.35356	0.8114	4.7712	Class	Clostridia	33.84	29.13	31.31	Bacteria	17	459	1	0.826219	66.2498	0.836552	0.582837	153.968	HumanGut	1.30805e-30	11.3204	7.93028	-1.1249	0	0
AadA_C	PF18280	Domain	non-DUFs	59	59	21	15050.3	0.13877	0.127024	0.103627	0.230947	0.598802	0.636943	0	25	in PDB	0	0	0	0	0	Genus	Micromonospora	85.71	60	70.59	Bacteria	0	21	1	0	NA	NA	NA	NA	NA	NA	NA	NA	NA	0	0
AAL_decarboxy	PF03306	Domain	non-DUFs	5843	5799	1016	4703.33	6.44948	10.7971	17.7202	22.1709	26.9461	15.9236	100	75	in PDB	96.15	3.34365	4.71413	0.6092	1.9147	Class	Bacilli	27.07	37.16	31.32	Bacteria	73	729	1.11e-08	2.23385	1.32134	3.26085	0.599596	1.12237	Soil	1.28339e-08	1.9985	-4.61514	-6.11455	0	0
AalphaY_MDB	PF04611	Family	non-DUFs	6	6	1	16036.3	0.00660808	0.0317561	0.103627	0.230947	0.598802	0.636943	33.3333	25	not in PDB	0	21.3793	0	0	0	Family	Schizophyllaceae	100	100	100	Eukaryota	0	0	1	NA	NA	NA	NA	NA	NA	NA	NA	NA	NA	0	0
AAR2	PF05282	Family	non-DUFs	1832	1752	879	8954.33	5.37897	16.6084	35.2332	46.6513	42.515	17.8344	100	75	in PDB	92.61	7.9961	9.49431	6.6176	7.0772	Superkingdom	Eukaryota	99.54	78.76	87.94	Eukaryota	0	2	1	0	NA	NA	NA	NA	NA	NA	NA	NA	NA	0	0
AARP2CN	PF08142	Domain	non-DUFs	4056	4049	1074	6549.67	6.51556	20.1651	42.7979	52.6559	46.1078	17.8344	100	25	in PDB	5.1	5.0355	9.37167	0	5.6539	Superkingdom	Eukaryota	99.91	96.58	98.22	Eukaryota	0	0	1	NA	0.122052	0.105551	0.217655	0.043228	Soil	0.235935	-1.33131	-1.55288	-0.477733	0	0
AAT	PF03417	Domain	non-DUFs	10987	10981	1873	3197.67	12.0399	23.0867	33.3679	40.8776	49.1018	42.0382	100	75	in PDB	97.96	4.48246	6.66853	0.0786	4.5954	Superkingdom	Bacteria	73.41	16.66	27.16	Bacteria	55	1320	1	0.929496	3.88841	3.20051	0.893386	6.8849	HumanGut	1.35134e-24	10.5709	5.19143	-3.22773	0	0
AATase	PF07247	Family	non-DUFs	2045	1973	477	6911	2.89434	7.33566	12.3316	14.3187	16.7665	10.828	100	75	not in PDB	92.84	2.76292	3.6805	10.274	11.7417	Phylum	Ascomycota	70.65	88.92	78.74	Eukaryota	0	56	1	0	1.40131	0.0625765	0.0884322	3.16859	HumanGut	4.35788e-23	9.48606	7.32036	-0.278696	0	0
AATF-Che1	PF13339	Family	non-DUFs	1916	1915	952	7501	5.82171	17.9104	37.8238	47.806	43.1138	16.5605	100	50	not in PDB	8.69	33.3956	18.0447	0.3656	2.468	Superkingdom	Eukaryota	99.79	85.51	92.1	Eukaryota	0	1	1	0	0.163732	0.37717	0.10226	0.125678	Soil	0.00211145	0.487768	-3.12013	-3.45321	0	0
ABA_GPCR	PF12430	Family	non-DUFs	1876	1849	884	7981.67	5.40541	17.974	39.0674	48.9607	40.1198	16.5605	100	25	not in PDB	11.88	0.304601	1.32881	98.6767	100	Superkingdom	Eukaryota	99.89	79.48	88.52	Eukaryota	0	0	1	NA	0.117846	0.0600538	0.171514	0.0948292	Marine	0.886867	-0.495925	-0.115226	0.277636	0	0
ABA_WDS	PF02496	Family	non-DUFs	1619	827	67	12634.7	0.422917	1.52429	3.10881	5.54273	3.59281	1.91083	100	25	not in PDB	97.64	91.0829	15.1031	1.4535	2.6163	Phylum	Streptophyta	97.01	80.25	87.84	Eukaryota	0	0	1	NA	NA	NA	NA	NA	NA	NA	NA	NA	NA	0	0
ABATE	PF07336	Family	non-DUFs	13495	13495	1313	3948.67	8.56407	9.43157	11.399	13.164	15.5689	10.828	33.3333	75	in PDB	1.6	8.74555	10.8961	0.1997	0.2282	Class	Actinobacteria	63.14	71.53	67.07	Bacteria	33	1276	1	0.576929	1.08229	5.28084	0.188912	0.0494756	Soil	1.51345e-22	-1.25678	-9.8192	-8.66649	0	0
AbbA_antirepres	PF14156	Family	non-DUFs	181	181	48	14123.7	0.303971	0.158781	0.103627	0.230947	0.598802	0.636943	0	25	in PDB	100	0.911968	2.50851	0	0	Genus	Bacillus	68.75	28.95	40.74	Bacteria	6	42	0.1236	3.18684	NA	NA	NA	NA	NA	NA	NA	NA	NA	0	0
ABC_ATPase	PF09818	Family	non-DUFs	8849	8817	779	4242.67	5.08161	9.87615	15.9585	24.4804	36.5269	25.4777	100	75	in PDB	97.34	7.20277	6.95755	0.4717	0.8255	Phylum	Firmicutes	39.54	20.12	26.67	Bacteria	26	593	1	0.978087	4.67268	0.815096	1.20796	9.47862	HumanGut	1.66274e-24	8.93126	8.71886	1.53413	0	0
ABC_cobalt	PF09819	Family	non-DUFs	4744	4739	966	5546.67	6.3041	7.58971	8.0829	8.54503	8.98204	8.9172	0	50	in PDB	100	0.006603	0.228821	100	100	Class	Actinobacteria	50.52	42.11	45.93	Bacteria	41	904	1	1.01175	0.435024	0.747592	0.0816564	0.616307	Soil	0.00295127	3.19005	-0.135248	-2.64789	0	1
ABC_export	PF16962	Family	non-DUFs	490	490	164	9785.33	1.07051	2.03239	2.79793	4.15704	10.1796	7.00637	0	50	not in PDB	99.4	0.267902	0.835105	100	100	Order	Clostridiales	56.71	16.26	25.27	Bacteria	3	158	1	0.423568	1.36877	0.775096	0.314654	2.57721	HumanGut	2.3249e-14	7.91762	4.34853	-1.96503	0	0
ABC_membrane	PF00664	Family	non-DUFs	394513	352906	9018	89	57.7612	76.8498	86.943	96.7667	95.8084	92.9936	100	100	in PDB	3.29	0.100809	0.622244	99.6181	99.7574	Superkingdom	Bacteria	85.27	93.2	89.06	Bacteria	342	7348	0.0344459	1.03828	229.626	170.405	141.25	335.073	HumanGut	6.54218e-28	10.9809	6.93477	-1.8364	169	28
ABC_membrane_2	PF06472	Family	non-DUFs	19397	18851	2116	2821	13.2095	29.6602	52.9534	64.8961	55.0898	23.5669	100	50	not in PDB	9.57	0.088775	0.549056	95.4305	97.2498	Phylum	Proteobacteria	38.47	28.69	32.87	Bacteria	67	1070	0.0345024	1.39685	4.01172	4.86824	5.70849	2.1099	Marine	0.00567627	-3.2831	-0.890058	1.71285	0	1
ABC_membrane_3	PF13748	Family	non-DUFs	2149	2147	118	8630.33	0.746712	2.0959	4.14508	6.46651	8.38323	5.73248	0	25	not in PDB	100	0	0	99.187	99.187	Order	Enterobacterales	16.1	11.24	13.24	Bacteria	13	105	0.0169308	2.76193	0.699821	1.4586	0.704428	0.363712	Soil	0.000298805	-2.95373	-3.79458	-1.40343	0	0
ABC_sub_bind	PF04392	Family	non-DUFs	18127	18004	2339	1889	15.1523	21.3401	21.3472	23.7875	25.7485	32.4841	100	75	in PDB	91.91	3.19096	4.90165	0.1447	11.2853	Phylum	Firmicutes	44.68	68.26	54.01	Bacteria	86	2238	1	0.85723	30.3735	74.9503	0.82116	37.4682	HumanGut	1.46701e-28	11.4036	2.79055	-6.24546	2	0
ABC_tran	PF00005	Domain	non-DUFs	2622889	2236463	9782	2	62.7371	79.1997	89.0155	98.3834	100	100	100	100	in PDB	48.49	2.37723	4.83433	0.1737	24.0292	Superkingdom	Bacteria	84.07	99.67	91.21	Bacteria	354	7870	1	1.00343	1579.2	1342.74	1348.24	1890.52	HumanGut	5.84608e-17	8.06166	6.27498	-0.18391	399	98
ABC_tran_2	PF16949	Family	non-DUFs	1740	1731	353	6921	2.28639	4.12829	5.49223	8.08314	14.3713	21.0191	0	50	not in PDB	98.92	0.161489	0.496564	100	100	Class	Clostridia	34.84	20.13	25.52	Bacteria	9	341	1	0.588772	3.49545	4.7454	0.407071	5.72815	HumanGut	1.83007e-17	8.62503	1.19541	-5.62384	0	0
ABC_tran_CTD	PF16326	Domain	non-DUFs	34924	34921	5738	1002.67	37.0845	45.7923	35.7513	34.873	41.3174	27.3885	100	50	in PDB	1.17	23.4178	23.7952	0	0.0783	Superkingdom	Bacteria	99.65	69.3	81.75	Bacteria	246	5472	1	1.00288	43.4595	42.5268	23.0516	62.2346	HumanGut	8.33454e-28	11.3566	4.44015	-4.58601	0	0
ABC_tran_Xtn	PF12848	Domain	non-DUFs	97893	97814	8080	393	51.6421	71.5783	81.2435	90.5312	88.6228	56.6879	100	100	in PDB	0.16	10.0627	12.4222	0.004	0.3661	Superkingdom	Bacteria	86.47	84.68	85.57	Bacteria	331	6656	5.04e-06	1.10936	65.4872	54.7999	29.6233	102.44	HumanGut	3.09098e-29	11.5775	5.7866	-3.43597	0	3
ABC_trans_aux	PF03886	Family	non-DUFs	14489	14454	2176	3463	13.9034	18.9266	13.9896	14.0878	13.1737	12.7389	100	50	in PDB	97.81	4.24816	6.36842	0.3422	4.1752	Phylum	Proteobacteria	96.37	73.92	83.66	Bacteria	97	2074	1	1.04333	1.43851	3.90915	0.783542	0.947071	Soil	0.000777536	1.58942	-2.67554	-3.88444	0	0
ABC_trans_CmpB	PF06541	Family	non-DUFs	6168	5869	978	3389.33	6.31071	9.74913	16.1658	22.6328	23.3533	21.6561	66.6667	75	not in PDB	90.39	0.000701	0.022861	99.5292	99.5292	Order	Clostridiales	47.44	81.12	59.87	Bacteria	28	813	1	0.768292	23.029	0.368725	0.0384381	53.6344	HumanGut	5.99591e-33	11.947	8.24886	-1.30558	0	0
ABC_trans_N	PF14510	Domain	non-DUFs	8773	8757	598	7699	3.59479	10.1302	18.7565	21.709	19.1617	5.09554	100	25	not in PDB	1.71	27.3156	22.5656	1.2853	96.3615	Kingdom	Fungi	84.62	89.88	87.17	Eukaryota	0	0	1	NA	NA	NA	NA	NA	NA	NA	NA	NA	NA	0	1
ABC_transp_aux	PF09822	Family	non-DUFs	7736	7483	1925	2778.33	12.5025	20.8955	27.4611	32.5635	38.3234	38.8535	100	75	in PDB	81.37	2.51822	4.11011	2.1802	92.3488	Phylum	Bacteroidetes	29.04	70.58	41.15	Bacteria	39	1728	1	0.503477	17.5407	21.6543	10.8134	21.7955	HumanGut	7.31103e-17	8.16619	0.187781	-6.25313	0	0
ABC-3	PF00950	Family	non-DUFs	60274	59282	5849	860	37.6396	47.5389	38.7565	40.1848	50.2994	60.5096	66.6667	75	not in PDB	96.01	0.001414	0.083007	99.9532	99.9532	Superkingdom	Bacteria	95.88	67.97	79.55	Bacteria	272	5336	0.00166373	1.13713	37.6918	28.1318	52.2884	28.7372	Marine	3.42611e-14	-6.99512	0.934589	6.43377	23	5
ABC1	PF03109	Family	non-DUFs	44910	44247	6373	1078.33	40.7256	64.846	78.2383	88.4527	84.4311	57.3248	100	100	in PDB	88.6	0.594037	2.40195	1.9279	54.4047	Superkingdom	Bacteria	79.77	61.62	69.53	Bacteria	193	4891	1	0.880275	25.491	21.9619	50.6488	4.39297	Marine	2.01437e-28	-11.4765	-4.93433	4.19453	0	0
ABC2_membrane	PF01061	Family	non-DUFs	193978	181621	8080	290	51.7412	72.531	84.2487	95.3811	97.006	91.7197	100	100	in PDB	60.47	0.018186	0.239176	99.8177	99.9406	Superkingdom	Bacteria	82.14	80.44	81.28	Bacteria	264	6373	1	0.9241	74.9662	137.663	69.9321	52.0671	Soil	1.79531e-21	-5.3787	-9.75531	-5.35413	66	12
ABC2_membrane_2	PF12679	Domain	non-DUFs	87886	87740	4342	1062	28.2495	38.8377	36.1658	37.8753	47.9042	52.2293	66.6667	75	not in PDB	92.46	0.41866	2.18356	99.9903	99.9903	Superkingdom	Bacteria	93.62	49.27	64.56	Bacteria	107	3958	1	0.603069	24.7338	44.373	12.3602	27.2778	Soil	6.43659e-24	8.52354	-2.42593	-9.10545	1	0
ABC2_membrane_3	PF12698	Family	non-DUFs	163836	150347	6709	436	43.2168	62.9406	76.0622	87.7598	85.6287	60.5096	100	100	in PDB	68.15	1.31923	3.81817	99.423	99.9298	Superkingdom	Bacteria	83.87	68.2	75.23	Bacteria	235	5392	1	0.972248	72.3955	65.4154	10.6919	130.982	HumanGut	1.43088e-32	12.4571	5.29221	-4.61559	7	1
ABC2_membrane_4	PF12730	Family	non-DUFs	39910	39871	1916	1783.33	12.4562	15.4652	17.3057	20.5543	28.7425	17.1975	0	50	not in PDB	97.02	0.041012	0.36099	100	100	Phylum	Firmicutes	38.67	48.4	42.99	Bacteria	63	1826	1	0.76966	18.1012	13.4609	1.49872	35.0736	HumanGut	7.37759e-32	12.2405	5.45487	-4.28488	0	0
ABC2_membrane_5	PF13346	Family	non-DUFs	14908	14905	889	3322.33	5.76224	8.8282	8.70466	11.3164	17.3653	10.1911	0	50	not in PDB	97.98	0	0	100	100	Phylum	Firmicutes	77.39	44.94	56.86	Bacteria	34	847	1	0.895477	10.0326	3.11569	2.16362	20.1408	HumanGut	3.02952e-29	11.1678	7.39428	-1.5318	0	0
ABC2_membrane_6	PF06182	Family	non-DUFs	14063	14053	1495	2862.33	9.66761	11.1782	14.715	16.8591	19.7605	35.0318	0	50	not in PDB	99.95	0.000786	0.021318	99.9231	99.9231	Class	Actinobacteria	27.63	35.63	31.12	Bacteria	52	1437	1	0.807245	7.13762	12.2476	7.67135	4.42166	Soil	0.0017764	-2.34764	-3.48385	-1.57563	0	0
Abdominal-A	PF12407	Family	non-DUFs	305	305	72	13501	0.462565	1.27024	2.90155	2.77136	2.99401	0.636943	33.3333	25	not in PDB	5.75	96.5127	12.7306	0	2.2989	Phylum	Arthropoda	100	79.12	88.34	Eukaryota	0	0	1	NA	NA	NA	NA	NA	NA	NA	NA	NA	NA	0	0
AbfB	PF05270	Domain	non-DUFs	4611	4250	656	6355	4.16309	9.49508	21.1399	28.6374	19.7605	12.7389	100	50	in PDB	23.16	2.90262	7.00976	0.0646	8.4034	Superkingdom	Eukaryota	50	29.52	37.13	Eukaryota	8	320	1	0.557698	0.41816	1.47417	0.0981005	0.24421	Soil	3.0568e-06	1.38006	-4.0662	-5.08712	0	0
AbfS_sensor	PF18225	Domain	non-DUFs	106	106	29	13689.3	0.185026	0.444586	1.1399	1.61663	1.1976	0.636943	0	25	in PDB	0	5.65141	9.00656	0	100	Order	Cellvibrionales	37.93	37.93	37.93	Bacteria	1	28	1	0.796711	0.135076	0.166744	0.169482	0.0902561	Soil	0.049033	-1.26748	-2.50308	-1.46259	0	0
ABG_transport	PF03806	Family	non-DUFs	14862	14425	1210	2928.33	7.79753	12.6389	17.0984	17.552	19.1617	13.3758	33.3333	75	in PDB	96.48	0.597247	1.55191	99.7802	99.7802	Class	Gammaproteobacteria	28.26	33.2	30.54	Bacteria	78	1130	0.00135702	1.53984	8.51477	5.28606	2.209	15.6025	HumanGut	9.02534e-25	10.4025	6.21512	-2.08822	0	0
Abhydro_lipase	PF04083	Family	non-DUFs	8414	8285	854	6251.33	5.18073	15.37	32.9534	42.7252	41.3174	16.5605	100	50	not in PDB	88.96	3.42162	8.14688	0.7516	32.6471	Superkingdom	Eukaryota	99.65	76.6	86.62	Eukaryota	0	2	1	0	0.157736	0.390609	0.129333	0.0814164	Soil	0.00252785	-1.29192	-3.55171	-2.47465	0	0
Abhydrolase_1	PF00561	Domain	non-DUFs	615863	603821	8146	151.333	52.184	74.6269	86.2176	96.5358	97.6048	85.3503	100	100	in PDB	91.53	3.83931	6.5139	2.9625	8.2677	Superkingdom	Bacteria	83.07	82.01	82.54	Bacteria	297	6470	0.943284	1.02403	147.827	268.047	216.742	33.2083	Soil	1.36877e-28	-9.93886	-9.18277	-1.19604	26	2
Abhydrolase_2	PF02230	Domain	non-DUFs	36023	35535	4677	1300.67	29.9081	54.4617	71.8135	81.7552	82.0359	43.949	100	100	in PDB	93.41	2.61145	5.06872	1.7895	4.4516	Superkingdom	Bacteria	75.84	42.99	54.87	Bacteria	150	3397	1	0.985042	25.2399	19.0647	48.116	7.35297	Marine	1.85308e-28	-11.5015	-4.34138	4.79743	0	0
Abhydrolase_3	PF07859	Domain	non-DUFs	181118	174902	6387	512	41.0229	60.7494	77.3057	89.1455	84.4311	45.2229	100	100	in PDB	88.58	3.23614	6.14335	1.9343	13.3681	Superkingdom	Bacteria	81.84	63.35	71.42	Bacteria	204	5023	1	0.905995	55.0102	59.6239	44.3818	62.5571	HumanGut	7.71139e-13	7.34563	1.02022	-4.78753	57	5
Abhydrolase_4	PF08386	Family	non-DUFs	50242	50226	1651	2198.67	10.5861	17.4976	28.3938	35.1039	36.5269	20.3822	100	75	not in PDB	38.15	9.93477	13.6707	0.1154	12.8839	Class	Actinobacteria	44.82	63.85	52.67	Bacteria	48	1205	1	0.888614	6.9184	20.4612	6.37834	1.4795	Soil	3.65927e-28	-7.79497	-10.7004	-4.37881	0	0
Abhydrolase_5	PF12695	Domain	non-DUFs	9425	9416	762	4642.33	4.97588	8.8282	13.7824	18.9376	25.1497	19.7452	100	75	in PDB	96.73	8.05955	8.49081	0.1203	49.8195	Phylum	Firmicutes	46.33	23.06	30.79	Bacteria	19	659	1	0.643172	1.98173	2.72493	1.09004	2.45911	Soil	5.58655e-07	4.47733	-1.22069	-4.73026	0	0
Abhydrolase_6	PF12697	Domain	non-DUFs	581570	580964	7142	413.667	45.8402	68.4979	82.5907	93.3025	94.012	77.707	100	100	in PDB	96.14	4.34632	6.33489	3.1778	6.9944	Superkingdom	Bacteria	82.75	71.63	76.79	Bacteria	241	5669	1	0.948352	48.5504	87.5041	59.2113	21.9134	Soil	2.32236e-26	-9.79227	-8.43816	-0.579268	2	0
Abhydrolase_7	PF12715	Domain	non-DUFs	1719	1711	268	7252	1.77096	3.33439	6.42487	9.00693	14.9701	14.0127	0	50	in PDB	93.49	3.29027	5.07579	0.8772	2.0468	Family	Paenibacillaceae	13.43	37.11	19.73	Bacteria	10	248	1	0.899512	3.77473	2.06962	0.320561	7.62946	HumanGut	2.37987e-30	11.8639	5.60747	-3.83788	0	0
Abhydrolase_8	PF06259	Family	non-DUFs	9324	9076	782	5459	5.075	3.906	4.76684	5.77367	4.19162	2.54777	33.3333	50	not in PDB	97.01	16.6275	18.2968	0	13.4071	Class	Actinobacteria	97.31	65.66	78.41	Bacteria	36	744	1	1.07941	0.46445	1.94669	0.149924	0.0990413	Soil	6.40573e-15	-0.628713	-7.81321	-7.18871	0	0
Abhydrolase_9	PF10081	Family	non-DUFs	4610	4229	619	6195.67	3.97806	4.63639	6.94301	7.85219	5.38922	4.4586	33.3333	50	not in PDB	4.76	5.25254	8.7059	0.4459	95.6522	Order	Corynebacteriales	36.83	89.41	52.17	Bacteria	20	597	1	0.747334	0.593409	2.44818	0.351129	0	Soil	1.99065e-08	-3.80609	-5.81933	-2.72283	0	0
Abhydrolase_9_N	PF15420	Family	non-DUFs	4083	4072	606	6117.67	3.89216	4.57288	6.83938	7.85219	5.38922	4.4586	33.3333	50	not in PDB	2.14	5.10164	4.50272	98.8708	98.9962	Order	Corynebacteriales	36.96	87.84	52.03	Bacteria	20	584	1	0.76397	0.747732	2.1368	0.383762	0.467588	Soil	1.3621e-07	0.203959	-5.22605	-5.30066	0	0
Abi_2	PF07751	Family	non-DUFs	8953	8932	1201	3079	7.85039	15.0206	17.4093	19.3995	21.5569	14.6497	33.3333	75	not in PDB	99.26	1.11242	3.10735	7.4599	10.111	Phylum	Firmicutes	30.47	23.91	26.79	Bacteria	73	1114	0.00838571	1.46183	12.3541	2.59639	0.410894	27.372	HumanGut	1.43943e-31	11.9436	6.8461	-2.68252	0	0
Abi_C	PF14355	Family	non-DUFs	2691	2691	468	6445	3.09258	8.35186	14.1969	17.0901	21.5569	19.7452	66.6667	75	not in PDB	86.53	8.96421	10.5941	4.6939	4.6939	Class	Alphaproteobacteria	22.65	10.36	14.22	Bacteria	20	444	1	1.00486	1.34421	1.47572	0.0638392	2.439	HumanGut	6.53608e-18	8.85879	1.74101	-5.27153	0	0
Abi_HHR	PF07815	Family	non-DUFs	4217	4214	301	8993.67	1.92956	7.0181	18.2383	22.1709	14.9701	8.9172	33.3333	50	in PDB	10.11	47.3094	22.8471	0.1098	1.6465	Kingdom	Metazoa	99.34	94.92	97.08	Eukaryota	0	1	1	0	NA	NA	NA	NA	NA	NA	NA	NA	NA	0	0
AbiEi_1	PF09407	Domain	non-DUFs	1883	1883	441	6901.67	2.88112	5.55732	9.94819	14.5497	20.3593	19.1083	0	50	in PDB	75.73	3.19578	6.95718	0.5952	0.7937	Class	Actinobacteria	42.18	16.05	23.25	Bacteria	10	388	1	0.574946	1.69014	1.74323	0.177249	3.02851	HumanGut	2.81238e-21	9.853	3.13307	-4.68621	0	0
AbiEi_2	PF09952	Family	non-DUFs	1819	1819	334	7602.33	2.19388	5.30327	9.94819	13.8568	15.5689	16.5605	0	50	not in PDB	96.32	1.39244	3.22718	0.2833	0.8499	Order	Burkholderiales	16.77	17.07	16.92	Bacteria	13	314	1	0.923576	0.914894	2.05739	0.0461089	1.19696	Soil	2.79195e-17	6.89423	-2.53693	-7.93016	0	0
AbiEi_3	PF11459	Family	non-DUFs	2076	2076	415	7036.67	2.66966	6.28771	8.70466	9.69977	11.3772	9.55414	0	25	not in PDB	4.81	1.53455	3.80642	0	0.2188	Phylum	Proteobacteria	79.52	11.63	20.3	Bacteria	21	393	1	1.19203	1.15043	0.930562	0.330879	1.98422	HumanGut	7.21216e-13	7.58315	3.33961	-2.69364	0	0
AbiEi_3_N	PF17194	Domain	non-DUFs	2325	2325	429	6520.33	2.76878	6.47825	8.91192	10.1617	13.1737	10.828	0	25	not in PDB	6.79	0.739574	3.03814	0.2128	0.2128	Phylum	Proteobacteria	77.86	11.77	20.45	Bacteria	20	408	1	1.09352	2.02906	0.93571	0.387232	3.98505	HumanGut	2.54588e-22	9.87856	5.79754	-2.08583	0	0
AbiEi_4	PF13338	Domain	non-DUFs	6299	6299	1171	3525.67	7.65215	13.3058	18.4456	22.6328	29.3413	36.3057	0	75	in PDB	82.66	2.16741	8.03668	0.3891	1.297	Phylum	Actinobacteria	37.32	35.76	36.52	Bacteria	45	1088	1	0.922662	8.39632	11.3202	0.448791	14.2699	HumanGut	2.56943e-28	11.2797	2.36091	-6.57041	0	0
AbiEii	PF08843	Domain	non-DUFs	20879	20506	3221	1733.33	21.0071	28.9616	32.4352	36.0277	46.1078	66.879	33.3333	75	in PDB	96.91	1.2568	3.74602	1.3674	1.6175	Superkingdom	Bacteria	95.53	37.29	53.64	Bacteria	109	2968	1	0.819259	25.768	33.4207	1.86012	43.9371	HumanGut	1.89292e-29	11.5665	2.6256	-6.53613	0	0
AbiGi	PF10899	Family	non-DUFs	762	762	105	10009.7	0.693848	2.44522	5.3886	8.77598	10.1796	7.64331	0	50	not in PDB	100	0.448686	1.2859	0	0	Order	Flavobacteriales	14.29	4.73	7.11	Bacteria	3	101	1	0.662611	0.811397	0.921045	0.0961506	1.40715	HumanGut	8.27675e-12	7.12078	1.37973	-4.25668	0	0
AbiGii_2	PF16873	Domain	non-DUFs	119	119	11	13470	0.0726888	0.285805	0.829016	0.461894	1.1976	0.636943	0	25	not in PDB	100	0.540231	0.722641	9.0909	9.0909	Genus	Paenibacillus	27.27	3.9	6.82	Bacteria	0	11	1	0	0.278523	0.0655712	0.0342927	0.591497	HumanGut	1.28476e-07	5.47414	3.69676	-0.679748	0	0
AbiH	PF14253	Family	non-DUFs	2887	2801	340	6077.67	2.24675	5.208	8.49741	10.1617	11.976	6.36943	0	25	not in PDB	95.83	0.887201	1.96266	0.4717	0.7075	Family	Flavobacteriaceae	17.94	20.68	19.21	Bacteria	17	323	1	1.1741	5.11671	0.617697	0.298148	11.4217	HumanGut	5.66574e-30	11.1604	7.89481	-1.03367	0	0
AbiJ_NTD3	PF18860	Domain	non-DUFs	897	897	145	9449	0.958171	3.23912	6.5285	9.69977	11.976	8.28025	33.3333	75	not in PDB	53.1	1.26767	3.06103	0	0.6897	Order	Burkholderiales	12.41	5.49	7.61	Bacteria	4	139	1	0.641954	0.930549	0.644033	0.118566	1.78668	HumanGut	5.73787e-13	7.62306	3.2001	-2.86231	0	0
AbiJ_NTD4	PF18863	Domain	non-DUFs	1449	1449	203	8373	1.32162	4.47761	8.49741	12.2402	18.5629	11.465	0	50	not in PDB	97.63	1.08735	2.84202	0	5.2381	Order	Pseudomonadales	7.88	9.09	8.44	Bacteria	11	188	1	1.30525	1.34085	1.82842	0.242491	2.11606	Soil	1.96836e-13	7.15914	-0.0802282	-5.72282	0	0
AbiJ_NTD5	PF18865	Domain	non-DUFs	209	209	46	12903	0.303971	1.11146	2.90155	5.77367	8.98204	5.09554	0	50	not in PDB	65.96	1.02607	3.58198	0	0	Family	Cytophagaceae	17.39	25.81	20.78	Bacteria	1	43	1	0.518789	0.161695	0.203392	0.299583	0.019354	Marine	8.39396e-06	-4.92771	-2.24717	1.67464	0	0
AbiTii	PF18864	Domain	non-DUFs	1252	1251	234	8820.33	1.54629	4.44586	9.43005	12.4711	14.3713	11.465	0	50	not in PDB	95.95	3.36881	5.57584	0.4049	6.8826	Genus	Marinobacter	10.26	85.71	18.32	Bacteria	10	216	1	1.03277	0.627571	0.934822	0.151023	0.922042	Soil	7.08104e-08	5.24815	-0.402056	-4.5328	0	0
AbLIM_anchor	PF16182	Family	non-DUFs	11270	6953	128	9466	0.806185	3.87425	10.4663	14.7806	4.19162	1.91083	33.3333	25	in PDB	3.8	60.204	20.7084	0.3819	0.8275	Phylum	Chordata	92.19	95.93	94.02	Eukaryota	0	0	1	NA	NA	NA	NA	NA	NA	NA	NA	NA	NA	0	0
ABM	PF03992	Domain	non-DUFs	63422	62155	5779	963.667	37.1836	51.8577	57.2021	63.7413	66.4671	43.3121	100	75	in PDB	94.11	3.58855	7.25676	0.0638	3.9064	Superkingdom	Bacteria	87.87	61.54	72.39	Bacteria	194	4884	1	0.886105	28.8338	49.5294	30.9737	17.8537	Soil	3.70223e-22	-7.34555	-9.18188	-3.2396	3	1
Abp2	PF09441	Family	non-DUFs	399	392	251	12134.7	1.51325	3.6202	6.32124	6.92841	7.18563	2.54777	33.3333	25	not in PDB	95.45	29.3666	12.8214	0	4.8327	Phylum	Ascomycota	94.02	62.27	74.92	Eukaryota	0	0	1	NA	NA	NA	NA	NA	NA	NA	NA	NA	NA	0	0
AbrB	PF05145	Family	non-DUFs	11828	11340	1732	2588.67	11.0883	16.4497	15.544	18.2448	16.1677	10.1911	100	50	not in PDB	94.29	0.100488	0.948515	99.7871	99.8723	Phylum	Proteobacteria	59.87	36.55	45.39	Bacteria	76	1651	1	1.02689	15.5652	2.94515	26.1355	11.5732	Marine	5.11412e-22	-6.13699	5.03486	9.78992	0	0
AbrB_C	PF18277	Domain	non-DUFs	2509	2509	267	9087.67	1.74453	1.8101	0.621762	0.230947	0.598802	0.636943	0	50	in PDB	3.13	1.0095	3.00603	0	0.2611	Family	Bacillaceae	80.52	95.56	87.4	Bacteria	7	259	1	0.602916	0.087065	0.171802	0.0490576	0.0841991	Soil	0.017389	-0.600377	-2.87675	-2.356	0	0
AbrB-like	PF14250	Family	non-DUFs	890	889	165	8731.33	1.00443	2.22293	3.00518	1.84758	0.598802	0.636943	0	25	not in PDB	99.75	18.3427	11.3286	0	0	Phylum	Cyanobacteria	99.39	98.2	98.8	Bacteria	3	161	1	0.415675	3.3392	2.23019	7.48572	0.0925338	Marine	6.96221e-21	-9.77026	-4.11529	3.65496	0	0
AC_N	PF16214	Family	non-DUFs	5367	5298	261	8777.67	1.67184	6.31947	16.2694	20.0924	14.3713	7.64331	66.6667	25	in PDB	7.17	3.27911	9.64411	89.214	96.3855	Kingdom	Metazoa	99.62	82.54	90.28	Eukaryota	0	0	1	NA	0.053152	0.125188	0.0107018	0.0598416	Soil	0.00317457	1.20789	-2.5648	-3.47474	0	0
Ac110_PIF	PF07280	Family	non-DUFs	84	84	52	14378	0.337012	0.0635122	0.103627	0	0	0	0	25	not in PDB	98.08	0	0	61.5385	61.5385	Family	Baculoviridae	100	85.25	92.04	Viruses	0	0	1	NA	0.036524	0.031474	0.0409376	0.0347612	Soil	0.502488	-1.09406	-0.890673	-0.0134857	0	0
Ac76	PF05814	Family	non-DUFs	123	123	62	12170.3	0.403093	0.190537	0.414508	0.461894	1.1976	0.636943	0	50	not in PDB	98.39	0.438852	1.68372	96.7213	96.7213	Family	Baculoviridae	93.55	95.08	94.31	Viruses	1	3	0.814504	7.43597	0.543875	0.385583	0.414693	0.729391	Marine	0.829729	-0.0901636	0.541043	0.603201	0	0
Ac81	PF05820	Family	non-DUFs	136	136	72	13573.3	0.455957	0.190537	0.310881	0	0	0	0	25	not in PDB	100	0.280564	1.83859	100	100	Family	Baculoviridae	84.72	100	91.73	Viruses	0	0	1	NA	0.0692182	0.0692124	0.0390294	0.0963907	HumanGut	0.762302	0.758003	0.281201	-0.321008	0	0
ACAS_N	PF16177	Family	non-DUFs	45286	45244	6047	1027.67	38.6903	61.1623	76.5803	87.5289	88.6228	55.414	100	75	in PDB	1	1.31317	4.43017	0	7.5026	Superkingdom	Bacteria	78.27	57.36	66.21	Bacteria	160	4573	1	0.780509	29.9751	25.7645	64.8366	0.441832	Marine	1.85785e-32	-12.3699	-5.86978	3.97886	0	1
Acatn	PF13000	Family	non-DUFs	16612	14126	1317	3114	8.22045	22.2293	44.9741	52.8868	47.3054	21.0191	100	75	not in PDB	40.44	0.342713	2.01789	98.9453	99.5206	Superkingdom	Eukaryota	70.39	83.44	76.36	Eukaryota	16	371	1	0.962066	5.5013	2.89376	11.903	0.880545	Marine	7.90037e-26	-10.9089	-3.60904	5.05053	2	0
ACBP	PF00887	Domain	non-DUFs	10802	10778	1847	3920	11.6368	26.5481	48.3938	60.0462	53.2934	22.9299	100	100	in PDB	71.99	8.16953	13.8527	0.2879	20.9557	Superkingdom	Eukaryota	56.9	94.6	71.06	Eukaryota	20	772	1	0.577925	1.04866	1.57284	1.95901	0	Soil	2.84784e-21	-8.94462	-7.26404	-0.0927544	0	2
ACC_central	PF08326	Family	non-DUFs	5227	4929	1213	5503.33	7.6125	20.6732	41.9689	51.963	45.509	18.4713	100	50	in PDB	2.74	3.4837	4.40554	0.3294	3.2941	Superkingdom	Eukaryota	79.88	87.22	83.39	Eukaryota	9	234	1	0.857997	0.31314	0.625991	0.438345	0.0635825	Soil	0.000152013	-2.85802	-4.05431	-1.73433	0	0
ACC_epsilon	PF13822	Family	non-DUFs	4794	4794	983	6047.67	6.37018	4.79517	4.04145	4.15704	1.79641	1.91083	0	25	not in PDB	99.93	59.7238	26.4363	0.8439	0.8439	Class	Actinobacteria	99.8	84.64	91.6	Bacteria	36	947	1	0.84803	0.198255	0.58157	0.21705	0.0136388	Soil	0.000113178	-2.45672	-4.27362	-2.2664	0	0
ACCA	PF03255	Family	non-DUFs	19425	19420	5153	1610.33	33.1131	43.8234	35.1295	39.03	44.3114	33.121	66.6667	50	in PDB	95.68	7.31114	6.20366	0	0.4844	Superkingdom	Bacteria	98.47	61.5	75.71	Bacteria	225	4849	1	1.03512	24.2763	20.7142	36.1661	15.134	Marine	3.36472e-18	-9.09129	-2.97601	4.24018	0	2
ACD	PF16671	Domain	non-DUFs	592	592	7	13756	0.0462565	0.127024	0.414508	0.923788	1.1976	1.27389	0	25	in PDB	62.5	18.1309	12.2138	0	25	Genus	Streptomyces	42.86	1.32	2.55	Bacteria	2	5	0.233412	8.92316	0.0613335	0.0452341	0.113113	0.0217755	Marine	0.0701971	-2.22999	-0.100199	1.65946	6	1
ACDC	PF14733	Family	non-DUFs	780	780	51	13107.3	0.231283	0.317561	0.518135	0.461894	1.1976	0.636943	0	25	not in PDB	19.8	2.16133	8.22659	7.4257	9.1584	Phylum	Apicomplexa	100	92.73	96.23	Eukaryota	0	0	1	NA	NA	NA	NA	NA	NA	NA	NA	NA	NA	0	0
AceK	PF06315	Family	non-DUFs	6000	5993	785	4927.33	4.98249	7.14513	6.73575	7.62125	9.58084	7.00637	66.6667	50	in PDB	99.51	0.615783	1.22054	4.6398	4.7619	Class	Gammaproteobacteria	53.5	40.78	46.28	Bacteria	52	727	0.00901017	1.59561	2.22385	4.57086	3.11604	0.394077	Soil	1.99762e-17	-7.98218	-6.67858	-0.275689	0	0
Acetate_kinase	PF00871	Family	non-DUFs	31553	31306	5842	1138	37.4876	48.3963	47.3575	50.8083	61.6766	46.4968	100	75	in PDB	98.24	2.18802	3.42709	0.6568	0.8178	Superkingdom	Bacteria	92.61	65.57	76.78	Bacteria	285	5125	1.02e-08	1.24054	33.622	24.5812	2.85063	65.2715	HumanGut	3.72166e-31	12.0818	5.28353	-4.32828	0	1
AcetDehyd-dimer	PF09290	Domain	non-DUFs	6252	6247	1052	4626.33	6.83936	9.68561	12.7461	15.2425	17.9641	12.1019	66.6667	100	in PDB	2.75	6.47203	4.8278	0	0	Class	Actinobacteria	41.16	37.36	39.17	Bacteria	36	1007	1	0.797502	1.16415	1.11259	2.14128	0.307281	Marine	1.14e-11	-7.21783	-2.71443	3.02051	0	0
Acetone_carb_G	PF08882	Domain	non-DUFs	1078	1078	219	9641	1.43395	3.55668	6.63212	8.54503	8.98204	3.18471	0	50	in PDB	90.51	1.75951	4.29327	0	0.3953	Order	Burkholderiales	12.79	8.54	10.24	Bacteria	6	204	1	0.656115	0.263346	0.772221	0.175776	0.119527	Soil	0.000307742	-1.34535	-4.11777	-2.98926	0	0
AcetylCoA_hyd_C	PF13336	Domain	non-DUFs	21827	21808	3356	1952.33	21.4829	35.4081	44.456	46.6513	55.0898	38.8535	100	75	in PDB	15.28	1.59929	3.87961	0.0624	0.4781	Superkingdom	Bacteria	81.2	33.03	46.95	Bacteria	103	2622	1	0.876321	13.0733	8.51603	1.43136	25.5449	HumanGut	1.75062e-28	11.3789	5.9064	-3.16152	0	0
AcetylCoA_hydro	PF02550	Domain	non-DUFs	14352	14336	3001	2292	19.1832	32.8358	42.5907	46.1894	54.491	38.2166	100	75	in PDB	1.49	1.72999	3.17756	0.1458	0.4616	Superkingdom	Bacteria	79.24	28.82	42.27	Bacteria	95	2283	1	0.928275	11.6956	3.70827	0.561241	25.211	HumanGut	8.19585e-31	11.7634	6.7847	-2.6009	0	0
Acetyltransf_1	PF00583	Family	non-DUFs	810125	799192	9253	58	59.3405	78.1836	88.2902	98.1524	100	98.0892	100	100	in PDB	86.45	2.24169	5.85514	1.2598	2.3318	Superkingdom	Bacteria	82.81	92.86	87.55	Bacteria	311	7351	1	0.943785	162.063	228.312	112.482	177.701	Soil	3.08163e-25	8.24853	-3.30582	-9.75402	23	6
Acetyltransf_10	PF13673	Domain	non-DUFs	515051	511191	7290	346.333	46.7786	64.4332	71.7098	81.5242	89.8204	68.7898	100	100	in PDB	90.74	1.5064	4.27307	0.6457	1.5218	Superkingdom	Bacteria	85.97	75.95	80.65	Bacteria	259	6008	1	0.961676	60.7902	50.3835	34.9468	88.6021	HumanGut	3.70583e-29	11.5396	5.91	-3.28473	0	1
Acetyltransf_11	PF13720	Domain	non-DUFs	14156	14156	4042	1884	25.9896	37.504	31.9171	35.7968	40.7186	32.4841	100	75	in PDB	0.58	1.15168	2.98573	0.1562	0.1785	Phylum	Proteobacteria	61.26	87.28	71.99	Bacteria	184	3753	0.349207	1.0937	23.0815	15.1455	29.6808	20.6142	Marine	1.29063e-12	-5.31206	2.90828	7.04808	11	1
Acetyltransf_13	PF13880	Domain	non-DUFs	2249	2244	794	8391.67	4.9098	16.1321	35.4404	45.9584	41.3174	17.1975	100	50	in PDB	10.76	1.36263	5.11758	0.4785	1.9139	Superkingdom	Eukaryota	99.75	71.29	83.15	Eukaryota	0	1	1	0	0.0617427	0.122081	0.0848529	0.0145456	Soil	0.00384878	-1.68485	-3.39963	-2.01532	0	0
Acetyltransf_14	PF03421	Family	non-DUFs	1077	1031	43	12692	0.270931	0.762147	1.96891	2.07852	1.79641	0.636943	0	25	in PDB	95.59	7.25218	10.8855	1.4286	1.4286	Genus	Xenorhabdus	13.95	40	20.69	Bacteria	8	34	0.00450485	5.24892	NA	NA	NA	NA	NA	NA	NA	NA	NA	21	3
Acetyltransf_15	PF17013	Family	non-DUFs	35	35	20	15121.3	0.118945	0.412829	0.725389	0	0	0.636943	33.3333	25	not in PDB	100	0.704637	2.3627	4.7619	9.5238	Phylum	Microsporidia	100	86.96	93.02	Eukaryota	0	0	1	NA	0.0472747	0	0.103203	0.0176221	Marine	0.00179456	-3.26635	0.272454	2.84299	0	0
Acetyltransf_16	PF05301	Family	non-DUFs	1526	1482	341	10210.3	2.09476	7.30391	17.7202	23.5566	26.3473	14.6497	100	25	in PDB	94.69	3.75348	6.76827	0.5291	2.2928	Kingdom	Metazoa	68.04	73.65	70.73	Eukaryota	0	0	1	NA	NA	NA	NA	NA	NA	NA	NA	NA	NA	0	0
Acetyltransf_17	PF17668	Domain	non-DUFs	9456	9456	1622	3404	10.5201	12.3214	15.0259	16.8591	23.3533	15.9236	66.6667	75	in PDB	0.39	2.7424	5.34564	0	0.7443	Class	Actinobacteria	52.16	72.99	60.84	Bacteria	48	1506	1	0.711009	3.58879	3.66321	0.395407	6.43027	HumanGut	6.76121e-26	10.8693	5.2675	-3.38816	27	0
Acetyltransf_18	PF18014	Domain	non-DUFs	8988	8979	1267	3954	8.17419	12.6389	18.6528	24.2494	31.7365	29.2994	66.6667	75	in PDB	17.92	1.39854	4.02097	0.1008	3.1234	Phylum	Proteobacteria	51.7	23.09	31.92	Bacteria	34	1097	1	0.691403	1.83617	2.44934	3.50033	0.0701517	Marine	2.53015e-21	-9.37241	-6.46781	1.02759	0	0
Acetyltransf_19	PF18015	Domain	non-DUFs	361	361	74	12291.3	0.488998	1.302	3.10881	4.15704	8.98204	4.4586	0	25	in PDB	21.33	0	0	1.3333	1.3333	Family	Clostridiaceae	20.27	7.94	11.41	Bacteria	2	72	1	0.619664	0.137874	0.211082	0.0495815	0.185308	Soil	0.00893884	2.33414	-1.07982	-2.90213	0	0
Acetyltransf_2	PF00797	Family	non-DUFs	14048	13990	1949	3280	12.476	21.3401	38.5492	50.3464	50.2994	28.0255	100	100	in PDB	97.95	3.78439	5.93641	1.1198	1.527	Class	Actinobacteria	25.45	42.8	31.92	Bacteria	66	1379	1	1.06767	2.29902	8.81684	0.402663	1.1542	Soil	6.12593e-17	3.63486	-6.00651	-8.773	0	0
Acetyltransf_3	PF13302	Domain	non-DUFs	279697	278616	7705	292.667	49.4879	67.7358	78.1347	89.8383	94.6108	80.2548	100	100	in PDB	94.19	2.25012	5.33651	0.4485	0.8992	Superkingdom	Bacteria	85.33	79.69	82.41	Bacteria	269	6306	1	0.951606	74.2872	118.526	24.3738	99.855	Soil	1.21924e-28	9.92733	-1.67822	-9.47675	8	0
Acetyltransf_4	PF13420	Domain	non-DUFs	135081	135025	4101	1223.67	26.4852	34.6459	32.5389	35.5658	41.9162	35.0318	100	100	in PDB	97.09	0.836617	2.52929	1.4246	1.612	Superkingdom	Bacteria	95.32	47.38	63.29	Bacteria	159	3750	1	0.945855	14.7933	12.9885	6.49695	23.0496	HumanGut	4.89419e-28	11.3662	5.2225	-3.82414	6	0
Acetyltransf_5	PF13444	Domain	non-DUFs	20928	20922	3123	2242	20.1811	25.9447	22.487	26.097	32.3353	21.6561	100	75	not in PDB	78.34	0.975044	3.55111	0.1303	4.2753	Phylum	Proteobacteria	56.87	62.6	59.6	Bacteria	120	2980	1	0.898305	7.55272	4.85534	6.45038	9.72492	HumanGut	5.43236e-11	5.37893	6.17646	1.83413	0	0
Acetyltransf_6	PF13480	Domain	non-DUFs	54220	54144	3112	1635.67	20.2471	28.1359	29.8446	31.1778	40.7186	51.5924	66.6667	75	not in PDB	95.81	1.12442	2.9693	0.7641	2.6246	Superkingdom	Bacteria	96.14	36.26	52.66	Bacteria	45	2947	1	0.340637	11.4502	20.8079	6.44538	11.8605	Soil	1.40913e-16	6.8677	-2.29522	-7.67152	0	0
Acetyltransf_7	PF13508	Domain	non-DUFs	454523	452416	4857	889.667	31.2694	50.397	59.5855	68.8222	81.4371	58.5987	100	100	in PDB	92.91	1.12472	4.55288	1.0215	1.9377	Superkingdom	Bacteria	85.73	50.47	63.53	Bacteria	200	3964	0.0935219	1.12553	23.3311	20.5226	8.90589	37.5424	HumanGut	4.60685e-31	12.0677	5.17321	-4.42567	0	1
Acetyltransf_8	PF13523	Domain	non-DUFs	27910	27892	2017	3004.67	12.899	19.8476	28.8083	29.7921	29.3413	14.6497	66.6667	100	in PDB	90.06	1.84645	3.66523	0.3198	1.1832	Class	Actinobacteria	30.54	53.15	38.79	Bacteria	80	1532	0.468759	1.1649	1.79298	4.37075	0.495217	1.83318	Soil	4.42472e-13	4.28278	-4.25456	-7.56073	39	17
Acetyltransf_9	PF13527	Domain	non-DUFs	67976	67969	3627	1370.67	23.4587	31.8831	36.4767	41.5704	52.0958	40.7643	66.6667	75	in PDB	58.47	2.07791	4.98009	0.3804	0.7938	Superkingdom	Bacteria	92.86	40.82	56.71	Bacteria	115	3253	1	0.788629	15.7127	13.7578	2.37426	28.5725	HumanGut	1.99563e-30	11.9407	4.59625	-4.89296	26	0
Acetyltransf_CG	PF14542	Domain	non-DUFs	16778	16771	3674	2337.67	23.6107	31.8831	40	47.5751	41.9162	24.8408	100	75	in PDB	98.15	2.28682	6.07866	0.0771	0.3084	Superkingdom	Bacteria	91.18	40.6	56.18	Bacteria	134	3216	1	0.929496	6.91508	9.61612	1.81343	10.3249	HumanGut	2.1461e-22	9.70468	0.964154	-6.70243	0	0
AChE_tetra	PF08674	Domain	non-DUFs	588	588	110	12508.7	0.68724	3.30264	9.01554	13.6259	6.58683	3.18471	33.3333	25	in PDB	20.69	0.783845	3.96145	0	12.069	Phylum	Chordata	94.55	84.55	89.27	Eukaryota	0	0	1	NA	NA	NA	NA	NA	NA	NA	NA	NA	NA	0	0
ACI44	PF15270	Family	non-DUFs	4	4	2	15984.7	0.0132162	0.0635122	0.207254	0.230947	0.598802	0.636943	33.3333	25	in PDB	100	0	0	0	0	Order	Ascaridida	100	66.67	80	Eukaryota	0	0	1	NA	NA	NA	NA	NA	NA	NA	NA	NA	NA	0	0
Acid_phosphat_B	PF03767	Family	non-DUFs	10346	9910	1288	3257	8.27331	12.5437	17.9275	24.4804	28.1437	19.7452	100	100	in PDB	91.38	2.80197	5.36298	0.7896	6.2771	Class	Gammaproteobacteria	27.48	34.37	30.54	Bacteria	100	1053	4.94e-11	2.11851	6.44164	6.95886	12.2642	0.975073	Marine	9.02888e-30	-11.7489	-5.42859	3.92317	14	0
Acid_PPase	PF12689	Family	non-DUFs	1909	1754	756	7001.33	4.63226	14.5125	29.2228	38.5681	39.521	17.1975	100	75	in PDB	88.08	3.78224	7.02534	0.9302	2.8837	Superkingdom	Eukaryota	96.3	65.53	77.99	Eukaryota	0	4	1	0	0.771127	0.330524	0.883521	0.862735	Marine	0.061421	-0.0888153	2.21335	2.24686	0	0
AcMNPV_Ac109	PF05054	Family	non-DUFs	146	109	60	14218.3	0.389876	0.0952683	0.103627	0	0	0	0	25	not in PDB	61.67	0.507924	1.03786	4.8193	9.6386	Family	Baculoviridae	100	98.36	99.17	Viruses	0	0	1	NA	NA	NA	NA	NA	NA	NA	NA	NA	NA	0	0
Aconitase	PF00330	Family	non-DUFs	85234	83513	8040	344.667	51.4439	74.7221	85.0777	95.612	97.006	66.242	100	75	in PDB	38.62	6.09256	6.28357	0.3077	0.7446	Superkingdom	Bacteria	82.59	80.48	81.52	Bacteria	269	6371	1	0.941897	124.023	108.853	187.085	73.9051	Marine	4.65956e-20	-9.54175	-2.86025	4.70915	0	6
Aconitase_2_N	PF06434	Family	non-DUFs	12183	12176	1861	2773	11.9078	17.5611	15.8549	16.3972	17.9641	11.465	66.6667	75	in PDB	0.72	8.94397	5.35563	0	0.3098	Phylum	Proteobacteria	77	50.51	61	Bacteria	115	1724	8.47e-05	1.48806	8.26354	0.418157	20.8798	0.341238	Marine	3.86421e-30	-11.4061	-1.2682	7.74472	0	0
Aconitase_B_N	PF11791	Domain	non-DUFs	11416	11411	1862	2857.33	11.9408	17.5611	15.8549	16.3972	17.9641	11.465	66.6667	75	in PDB	1.25	2.07784	3.68133	0	0.311	Phylum	Proteobacteria	77.01	50.55	61.03	Bacteria	115	1725	8.67e-05	1.48719	7.43681	1.83538	17.6567	0.689564	Marine	4.81688e-29	-11.4272	-2.32626	6.72073	0	0
Aconitase_C	PF00694	Domain	non-DUFs	65888	65849	7986	538.667	51.1267	74.4363	84.8705	95.612	97.006	64.9682	100	75	in PDB	42.54	3.23786	5.00951	0.1821	0.6765	Superkingdom	Bacteria	82.51	79.86	81.16	Bacteria	264	6325	1	0.931113	52.622	43.0261	70.7201	40.5319	Marine	1.76048e-12	-6.86116	0.14749	5.55405	21	7
ACOX	PF01756	Family	non-DUFs	8816	8739	1717	5093.33	10.8571	22.7691	42.9016	51.963	41.9162	20.3822	100	50	in PDB	7.93	0.678259	2.51821	0.429	4.7453	Superkingdom	Eukaryota	51.43	79.48	62.45	Eukaryota	25	808	1	0.69022	0.21031	0.412711	0.322867	0.0204583	Soil	5.74657e-06	-4.37249	-3.94615	-0.434029	0	0
ACP	PF06857	Family	non-DUFs	4399	4399	909	5001	5.78207	9.97142	11.8135	14.0878	16.7665	12.1019	0	50	in PDB	96.99	0.760544	2.66248	0	0.274	Phylum	Proteobacteria	51.71	16.57	25.09	Bacteria	70	833	1.12e-05	1.87461	1.95588	1.139	0.0928991	3.98995	HumanGut	9.65647e-26	10.6467	6.22323	-2.27272	0	0
ACP_PD	PF04336	Family	non-DUFs	5639	5639	1164	4224.67	7.47373	11.1464	11.5026	11.0855	14.3713	10.1911	66.6667	50	not in PDB	99.91	0.133306	1.00122	0.5124	0.7686	Class	Gammaproteobacteria	45.88	51.84	48.68	Bacteria	68	1093	0.0367017	1.38787	2.40522	6.35471	1.71599	1.29763	Soil	8.63757e-05	-0.889226	-4.35389	-3.58107	0	0
ACP_syn_III	PF08545	Domain	non-DUFs	62779	62756	6745	844.333	43.3556	54.7158	46.0104	50.8083	61.0778	50.3185	100	75	in PDB	3.81	1.17694	3.1122	0.2919	12.9753	Superkingdom	Bacteria	96.99	79.29	87.25	Bacteria	285	6257	1	1.0161	30.9146	28.645	28.559	34.0276	HumanGut	0.000204166	3.98107	2.82379	-0.361256	0	1
ACP_syn_III_C	PF08541	Domain	non-DUFs	62069	61988	7029	789.667	45.1992	56.907	48.4974	53.5797	65.8683	57.9618	100	75	in PDB	5.78	0.49508	2.47449	11.2584	21.5133	Superkingdom	Bacteria	94.25	80.29	86.71	Bacteria	284	6341	1	0.999124	33.2976	32.6074	30.1776	36.4077	HumanGut	0.000168498	4.17836	2.41323	-0.920582	0	1
Acp26Ab	PF05777	Family	non-DUFs	41	41	7	15536.3	0.0396485	0.0317561	0.103627	0.230947	0.598802	0.636943	33.3333	25	not in PDB	100	11.9639	19.0739	0	0	Family	Drosophilidae	100	58.33	73.68	Eukaryota	0	0	1	NA	NA	NA	NA	NA	NA	NA	NA	NA	NA	0	0
ACP53EA	PF06313	Family	non-DUFs	245	243	10	14678	0.0594727	0.0317561	0.103627	0.230947	0.598802	0.636943	33.3333	25	not in PDB	97.56	0	0	2.3256	2.3256	Family	Drosophilidae	100	83.33	90.91	Eukaryota	0	0	1	NA	NA	NA	NA	NA	NA	NA	NA	NA	NA	0	0
ACPS	PF01648	Domain	non-DUFs	50477	50472	8035	832	51.424	72.2769	80.4145	91.6859	90.4192	69.4268	100	100	in PDB	80.85	2.88456	7.26286	0.3206	1.4837	Superkingdom	Bacteria	87.09	84.81	85.94	Bacteria	340	6658	3.15e-10	1.13918	28.113	21.9758	31.9722	27.3246	Marine	2.34553e-08	-2.93632	3.77026	6.02294	34	3
ACR_tran	PF00873	Family	non-DUFs	203219	189611	5645	409	36.4832	46.6497	38.1347	39.03	50.8982	50.9554	100	100	in PDB	89.35	2.02354	3.36758	98.3536	99.1543	Superkingdom	Bacteria	99.31	67.94	80.69	Bacteria	222	5384	1	0.919828	320.697	536.045	219.229	317.802	Soil	2.25415e-19	6.17846	-4.21517	-9.01645	23	3
AcrZ	PF10766	Family	non-DUFs	516	516	130	11373	0.786361	1.58781	0.829016	0.461894	1.1976	1.27389	0	25	in PDB	100	3.4592	2.901	99.2593	99.2593	Order	Enterobacterales	96.92	74.56	84.28	Bacteria	29	100	8.7e-12	6.46929	0.15351	0.0866314	0.0746897	0.253707	HumanGut	0.0387487	2.61508	1.17116	-0.909751	0	0
ACT	PF01842	Domain	non-DUFs	126422	114924	7544	356.667	48.3777	68.9108	74.715	86.3741	91.018	64.3312	100	75	in PDB	6.25	1.6969	4.51071	0.0939	1.1484	Superkingdom	Bacteria	84.95	77.68	81.15	Bacteria	262	6147	1	0.950817	101.636	74.5128	101.997	113.177	HumanGut	1.2233e-06	1.96692	5.32916	3.69065	0	5
ACT_3	PF10000	Domain	non-DUFs	3312	3312	825	5956	5.29968	8.0343	10.9845	14.7806	15.5689	8.9172	66.6667	75	in PDB	41.14	1.56642	5.73974	0.4756	0.8323	Phylum	Proteobacteria	48.48	14.1	21.85	Bacteria	21	647	1	0.724059	0.774728	0.389223	1.4037	0.377308	Marine	1.48826e-07	-5.38838	-0.26888	3.98348	0	0
ACT_4	PF13291	Domain	non-DUFs	38840	38840	6789	914.667	43.7785	51.953	39.171	40.1848	48.503	43.949	100	75	in PDB	3.44	1.58977	4.08193	0	1.23	Superkingdom	Bacteria	98.85	81.34	89.24	Bacteria	272	6439	1	0.942344	37.4461	23.4992	32.6053	47.9045	HumanGut	1.30771e-23	7.72473	9.40596	3.16105	29	22
ACT_5	PF13710	Domain	non-DUFs	18855	18492	4203	1905	27.0799	39.8857	37.6166	44.3418	50.8982	35.0318	66.6667	75	in PDB	14.05	1.5335	5.8217	0.061	0.1627	Superkingdom	Bacteria	92.96	47.35	62.74	Bacteria	151	3756	1	0.89683	14.628	6.7472	16.9571	15.9797	Marine	4.48317e-12	-1.39653	6.14459	7.14422	0	0
ACT_6	PF13740	Domain	non-DUFs	17893	16833	3700	2036	23.8023	30.8669	32.3316	39.9538	47.3054	30.5732	100	75	in PDB	49.41	1.39066	4.10632	0.1232	0.6571	Superkingdom	Bacteria	91.49	41.03	56.65	Bacteria	159	3226	0.427008	1.09949	13.4659	7.28896	3.33987	25.2817	HumanGut	5.39717e-28	10.8588	7.33143	-1.34998	0	2
ACT_7	PF13840	Domain	non-DUFs	39576	34217	6977	999.333	44.7631	66.4338	69.8446	80.3695	80.2395	57.3248	100	75	in PDB	12.87	0.126646	1.15911	1.3106	1.9562	Superkingdom	Bacteria	85.88	72.62	78.7	Bacteria	254	5738	1	0.987489	33.6933	21.9719	34.2095	38.3569	HumanGut	1.13438e-11	2.04053	7.18043	5.45336	0	0
Act-Frag_cataly	PF09192	Domain	non-DUFs	454	449	108	12793.7	0.667416	2.604	5.59585	10.1617	8.38323	2.54777	33.3333	50	in PDB	22.22	10.9763	6.79269	0	1.9455	Kingdom	Viridiplantae	80.56	91.58	85.71	Eukaryota	0	2	1	0	NA	NA	NA	NA	NA	NA	NA	NA	NA	0	0
ActA	PF05058	Family	non-DUFs	1203	955	1	13833.3	0.00660808	0.0317561	0.103627	0.230947	0.598802	0.636943	0	25	not in PDB	100	86.5719	0	100	100	Genus	Listeria	100	14.29	25	Bacteria	1	0	0.278502	Inf	NA	NA	NA	NA	NA	NA	NA	NA	NA	28	1
ACTH_assoc	PF16102	Family	non-DUFs	1987	1987	1	12828.7	0.00660808	0.0317561	0.103627	0.230947	0.598802	0.636943	33.3333	25	not in PDB	0	NA	NA	NA	NA	Family	Cebidae	100	100	100	Eukaryota	0	0	1	NA	NA	NA	NA	NA	NA	NA	NA	NA	NA	0	0
ACTH_domain	PF00976	Family	non-DUFs	8225	3305	83	10608.7	0.522038	2.54049	6.42487	9.23788	2.39521	0.636943	33.3333	25	in PDB	3.82	42.3757	31.1626	0	5.9406	Phylum	Chordata	100	67.48	80.58	Eukaryota	0	0	1	NA	NA	NA	NA	NA	NA	NA	NA	NA	NA	0	0
Actin	PF00022	Family	non-DUFs	54594	48570	1157	3246	7.02438	21.3084	45.3886	56.1201	50.8982	27.3885	100	75	in PDB	77.38	5.70432	8.72894	2.2708	4.1283	Superkingdom	Eukaryota	95.85	99.82	97.8	Eukaryota	1	20	1	1.1154	1.5421	1.18742	3.15266	0.247768	Marine	1.27451e-06	-4.883	-3.81119	0.10117	0	0
Actin_micro	PF17003	Family	non-DUFs	528	507	27	12384	0.17181	0.635122	1.45078	1.15473	1.79641	3.82166	66.6667	50	not in PDB	65.62	6.38473	8.38956	11.1111	11.1111	Phylum	Microsporidia	74.07	86.96	80	Eukaryota	0	0	1	NA	0.215642	0.185143	0.197916	0.244939	Soil	0.610459	0.0481405	-0.928371	-0.951013	0	0
Actino_peptide	PF14408	Family	non-DUFs	477	477	98	12783	0.647591	0.412829	0.621762	0.923788	0.598802	0.636943	0	25	not in PDB	99.18	97.0987	9.84124	0	0	Genus	Streptomyces	84.69	36.4	50.92	Bacteria	3	95	1	0.70446	NA	NA	NA	NA	NA	NA	NA	NA	NA	0	0
Activator_LAG-3	PF11498	Family	non-DUFs	63	58	30	14899	0.191634	0.381073	1.1399	2.07852	4.19162	4.4586	100	25	in PDB	62.75	74.7713	25.8215	3.6364	14.5455	Order	Rhabditida	43.33	61.9	50.98	Eukaryota	0	0	1	NA	NA	NA	NA	NA	NA	NA	NA	NA	NA	0	0
Activator-TraM	PF11657	Family	non-DUFs	363	363	63	12771.7	0.416309	1.20673	2.07254	3.4642	2.99401	0.636943	0	25	not in PDB	100	1.51665	3.33414	94.7368	98.6842	Family	Legionellaceae	17.46	39.29	24.18	Bacteria	3	60	1	1.1154	0.098152	0.223827	0.0160171	0.117091	Soil	0.0185184	0.77503	-2.29406	-2.86722	0	0
Activin_recp	PF01064	Domain	non-DUFs	4820	4813	293	8900.67	1.87669	6.82756	18.0311	22.6328	14.3713	7.64331	33.3333	25	in PDB	8.49	0.930081	3.22592	1.4739	91.9501	Kingdom	Metazoa	100	93.02	96.38	Eukaryota	0	0	1	NA	NA	NA	NA	NA	NA	NA	NA	NA	NA	0	0
ACTL7A_N	PF16840	Domain	non-DUFs	120	120	40	14467	0.244499	1.17498	2.6943	2.30947	0.598802	0.636943	33.3333	25	in PDB	0	78.4788	18.9673	0	0	Class	Mammalia	100	90.91	95.24	Eukaryota	0	0	1	NA	NA	NA	NA	NA	NA	NA	NA	NA	NA	0	0
acVLRF1	PF18859	Family	non-DUFs	4901	4900	376	7355.33	2.44499	3.96951	3.41969	5.31178	4.19162	5.09554	0	50	not in PDB	97.92	10.0946	9.73891	0	0	Class	Actinobacteria	61.44	19.93	30.1	Bacteria	2	241	1	0.185128	0.1692	0.764141	0.0529617	0.0135286	Soil	1.79328e-09	-1.47952	-6.38087	-5.10927	0	0
Acyl_CoA_thio	PF02551	Domain	non-DUFs	24579	15964	86	6754	0.482389	1.49254	4.14508	6.92841	7.18563	6.36943	100	50	in PDB	75	1.58644	3.61055	2.9703	2.9703	Genus	Mycobacterium	23.26	16.95	19.61	Eukaryota	5	37	0.229424	3.01458	2.12692	2.70257	4.0228	0.168772	Marine	2.99914e-21	-9.8539	-4.23074	3.60735	0	0
Acyl_transf_1	PF00698	Domain	non-DUFs	119543	106593	7831	538.667	50.109	71.9276	80.7254	90.7621	89.8204	57.9618	100	75	in PDB	35.79	2.01438	3.94817	1.1013	7.3247	Superkingdom	Bacteria	86.73	82.32	84.47	Bacteria	297	6495	1	1.02008	40.3538	44.9099	48.9575	30.6171	Marine	1.72766e-11	-7.07978	-3.66868	1.97316	295	13
Acyl_transf_2	PF02273	Domain	non-DUFs	978	978	29	11693.7	0.191634	0.444586	1.03627	2.30947	4.19162	4.4586	0	25	in PDB	63.33	2.28354	2.76062	0	0	Order	Vibrionales	24.14	9.21	13.33	Bacteria	4	25	0.236329	3.56927	0.190826	0.185492	0.0399403	0.328957	Soil	0.0185384	2.64632	-0.0988894	-2.18348	0	0
Acyl_transf_3	PF01757	Family	non-DUFs	121330	121110	6474	456.667	41.6441	53.7313	59.5855	66.5127	74.2515	57.9618	100	100	not in PDB	98.51	0.066631	0.53981	99.9885	99.9885	Superkingdom	Bacteria	88.79	69.66	78.07	Bacteria	235	5513	1	0.950909	90.0811	58.394	34.2843	154.161	HumanGut	4.89236e-31	11.8999	6.43615	-3.05131	36	1
Acyl-ACP_TE	PF01643	Family	non-DUFs	27029	24605	2072	2055.33	13.3351	15.8463	20.2073	26.3279	37.1257	23.5669	100	75	in PDB	86.83	2.55451	4.72096	0.5123	1.571	Phylum	Firmicutes	39.77	53.82	45.74	Bacteria	86	1859	1	1.032	15.3432	7.80457	1.88501	30.7537	HumanGut	3.26126e-31	12.0648	5.65218	-3.95235	0	0
Acyl-CoA_dh_1	PF00441	Domain	non-DUFs	309646	304428	6882	302.333	44.2411	64.4332	79.4819	90.0693	89.8204	64.3312	100	75	in PDB	3.65	1.17821	3.43163	0.5079	3.4652	Superkingdom	Bacteria	82.97	69.2	75.46	Bacteria	213	5497	1	0.864396	124.21	202.085	199.519	22.3616	Marine	1.6664e-28	-10.8728	-7.62754	1.06982	94	7
Acyl-CoA_dh_2	PF08028	Domain	non-DUFs	229496	229432	2456	2064.67	15.8065	19.9428	22.2798	24.7113	27.5449	12.7389	100	50	in PDB	27.81	2.95202	5.36289	6.0241	6.2323	Class	Actinobacteria	34.16	72.39	46.42	Bacteria	83	2188	1	0.846232	3.49247	10.7144	3.67698	0.16684	Soil	7.70151e-24	-9.38348	-7.87112	-0.343856	0	0
Acyl-CoA_dh_C	PF12806	Domain	non-DUFs	24682	24681	2695	2037	17.4057	19.4665	16.0622	18.0139	13.1737	8.9172	66.6667	75	not in PDB	0.83	0.25808	1.40092	8.1933	9.9082	Phylum	Proteobacteria	67.53	64.15	65.8	Bacteria	70	2597	1	0.601291	11.626	4.10888	27.2423	0.860171	Marine	1.84541e-27	-11.0338	-2.0132	6.71852	30	0
Acyl-CoA_dh_M	PF02770	Domain	non-DUFs	265643	265557	6868	332	44.1155	64.7825	79.3782	90.0693	89.8204	63.6943	100	75	in PDB	0.45	6.4894	7.45258	0.4216	3.0833	Superkingdom	Bacteria	82.48	68.66	74.94	Bacteria	204	5461	1	0.83333	101.373	156.947	164.288	20.4357	Marine	2.46429e-28	-10.9192	-7.40484	1.32546	69	4
Acyl-CoA_dh_N	PF02771	Domain	non-DUFs	278729	274344	6953	313	44.6904	65.2906	79.171	90.3002	90.4192	63.0573	100	75	in PDB	1.58	2.93101	5.74941	0.4057	3.5987	Superkingdom	Bacteria	83.35	70.23	76.23	Bacteria	215	5580	1	0.859534	108.842	166.832	178.069	21.1674	Marine	2.91526e-28	-10.8914	-7.42633	1.28241	56	5
Acyl-CoA_ox_N	PF14749	Domain	non-DUFs	3853	3822	840	7395.33	5.16751	16.5132	35.7513	45.0346	34.7305	16.5605	100	25	in PDB	4.24	2.48133	5.08117	0.4916	6.0472	Superkingdom	Eukaryota	99.88	75.52	86.01	Eukaryota	0	0	1	NA	0.0901329	0.109014	0.181102	0	Marine	0.000735892	-3.77203	-2.34645	0.665932	0	0
Acyl-thio_N	PF12590	Family	non-DUFs	449	449	75	13239.7	0.449349	1.61956	3.00518	5.31178	0.598802	0.636943	33.3333	25	in PDB	0.42	33.1429	15.4706	7.6271	8.0508	Phylum	Streptophyta	100	92.59	96.15	Eukaryota	0	0	1	NA	NA	NA	NA	NA	NA	NA	NA	NA	NA	0	0
AcylCoA_dehyd_C	PF12186	Domain	non-DUFs	716	716	237	8517	1.55951	1.36551	2.6943	3.00231	7.78443	7.00637	0	50	in PDB	2.47	0.071508	0.476441	1.2346	1.2346	Class	Bacteroidia	77.64	85.98	81.6	Bacteria	9	227	1	0.884455	3.64074	0.193159	0	8.42571	HumanGut	5.99591e-33	11.8675	8.4371	-1.05779	0	0
AcylCoA_DH_N	PF12418	Family	non-DUFs	21216	21215	2517	2861.33	16.2691	17.7517	14.9223	15.4734	12.5749	8.28025	66.6667	75	not in PDB	0.38	0.659617	3.25017	0	9.9937	Phylum	Proteobacteria	68.3	60.59	64.21	Bacteria	67	2437	1	0.613307	2.51837	3.09681	5.02023	0.0136388	Marine	2.43181e-27	-11.2105	-5.19158	3.73185	30	0
Acylphosphatase	PF00708	Domain	non-DUFs	28992	28987	5671	1624	36.47	53.7313	66.943	79.9076	88.024	83.4395	100	75	in PDB	74.37	6.77114	12.4203	0.3601	1.3246	Superkingdom	Bacteria	81.47	55.99	66.37	Bacteria	194	4426	1	0.977798	11.6352	24.593	3.77365	13.0416	Soil	6.92678e-27	8.40965	-3.58938	-10.1599	0	0
Acyltransf_C	PF16076	Family	non-DUFs	4718	4712	900	6471.33	5.57061	17.3706	38.1347	48.9607	41.3174	16.5605	100	50	not in PDB	7.4	1.20641	4.18275	64.0709	94.52	Superkingdom	Eukaryota	99.44	80.56	89.01	Eukaryota	0	4	1	0	0.1755	0.0810135	0.408241	0.00737019	Marine	6.88948e-09	-6.18603	-1.55287	3.34949	0	0
Acyltransferase	PF01553	Family	non-DUFs	135651	135467	8471	266	54.1994	74.1188	83.9378	92.3788	91.6168	79.6178	100	100	in PDB	83.04	0.987708	2.82658	21.3367	52.5933	Superkingdom	Bacteria	86.81	89.13	87.96	Bacteria	345	7009	8.11e-08	1.09805	87.1901	87.0487	92.2826	82.6686	Marine	0.000672243	-3.91315	-1.74855	1.36522	15	3
AD	PF09793	Domain	non-DUFs	1228	1226	690	9308.67	4.20934	13.3058	27.8756	37.4134	36.5269	15.2866	100	25	not in PDB	97.37	12.6566	14.0232	0.125	1.375	Superkingdom	Eukaryota	99.86	62.02	76.51	Eukaryota	0	0	1	NA	0.0726822	0.102758	0.120095	0.0168526	Soil	0.0279379	-2.04443	-2.47693	-0.824353	0	0
Ad_Cy_reg	PF16701	Domain	non-DUFs	2563	2563	546	6916.33	3.53532	2.15942	2.79793	3.23326	1.79641	0.636943	0	25	in PDB	1.8	5.01079	5.65085	0	0	Class	Actinobacteria	98.53	46.42	63.11	Bacteria	18	528	1	0.760497	0.509078	2.26332	0.172631	0.0443993	Soil	2.55779e-10	-1.88293	-6.7242	-5.1289	0	0
Ad_cyc_g-alpha	PF08509	Domain	non-DUFs	529	527	268	11803	1.59255	3.84249	6.11399	6.23557	5.38922	1.27389	33.3333	25	not in PDB	0.34	90.788	15.1761	0	45.8904	Phylum	Ascomycota	96.27	68.07	79.75	Eukaryota	0	0	1	NA	NA	NA	NA	NA	NA	NA	NA	NA	NA	0	0
Ada_Zn_binding	PF02805	Family	non-DUFs	20739	20736	3335	2529.33	21.463	27.8819	31.8135	34.4111	41.3174	40.7643	66.6667	75	in PDB	12.06	4.13992	10.2108	0.3206	2.5647	Superkingdom	Bacteria	91.06	36.81	52.43	Bacteria	113	2924	1	0.862105	4.00963	9.89512	0.815758	4.30922	Soil	1.37418e-23	7.24742	-4.17111	-9.81582	0	0
Ada3	PF10198	Family	non-DUFs	1485	1484	786	9021.67	4.84372	14.7666	30.6736	37.8753	37.7246	14.0127	100	50	not in PDB	98.36	39.1762	24.0754	0.11	0.9901	Superkingdom	Eukaryota	99.75	70.57	82.66	Eukaryota	0	1	1	0	0.0635176	0.172228	0.0288744	0.0471355	Soil	0.000310195	-0.049697	-3.83238	-3.73	0	0
ADAM_CR	PF08516	Family	non-DUFs	11403	11329	311	8169.67	1.99564	7.17688	18.6528	22.6328	14.9701	7.64331	33.3333	25	in PDB	1.8	0.4784	1.69744	0.1347	83.5354	Kingdom	Metazoa	100	98.73	99.36	Eukaryota	0	0	1	NA	NA	NA	NA	NA	NA	NA	NA	NA	NA	0	0
ADAM_CR_2	PF17771	Domain	non-DUFs	9958	9889	411	7945.33	2.59037	8.73293	21.658	26.7898	20.9581	10.1911	66.6667	25	in PDB	2.25	0.221535	1.91577	0.03	10.7272	Kingdom	Metazoa	75.67	98.73	85.67	Eukaryota	0	0	1	NA	NA	NA	NA	NA	NA	NA	NA	NA	NA	0	0
ADAM_spacer1	PF05986	Family	non-DUFs	11436	11417	290	7785	1.85687	6.79581	17.8238	21.0162	13.1737	6.36943	33.3333	25	not in PDB	2.21	4.13382	8.36984	0.1174	6.2537	Kingdom	Metazoa	100	92.06	95.87	Eukaryota	0	0	1	NA	0.0769467	0.0562242	0.0558744	0.104978	Marine	0.819123	-0.095076	0.558376	0.624121	0	0
ADAM17_MPD	PF16698	Domain	non-DUFs	903	903	252	11191	1.61237	5.84312	15.0259	18.9376	11.976	7.00637	33.3333	25	in PDB	2.71	0	0	0	95.7831	Kingdom	Metazoa	100	80	88.89	Eukaryota	0	0	1	NA	NA	NA	NA	NA	NA	NA	NA	NA	NA	0	0
Adap_comp_sub	PF00928	Family	non-DUFs	11204	11036	1091	4934.33	6.61468	20.5144	43.9378	53.8106	46.1078	17.8344	100	25	in PDB	46.37	5.76988	8.78936	4.9712	7.2143	Superkingdom	Eukaryota	99.91	98.11	99	Eukaryota	0	0	1	NA	0.365209	0.458216	0.589797	0.122389	Soil	7.26077e-05	-3.81191	-3.61036	-0.54571	0	0
Adaptin_binding	PF10199	Family	non-DUFs	1462	1460	700	8564	4.26221	13.7822	29.8446	41.5704	34.1317	13.3758	100	25	not in PDB	84.22	55.6919	24.5096	0.3901	4.2913	Superkingdom	Eukaryota	99.86	62.92	77.19	Eukaryota	0	0	1	NA	0.125194	0.0315285	0.216809	0.0837197	Marine	0.0644637	-2.24773	-0.0502218	1.7226	0	0
Adaptin_N	PF01602	Family	non-DUFs	23155	22283	1120	3708.67	6.78649	21.1496	45.1813	56.351	49.7006	20.3822	100	75	in PDB	33.42	1.47023	2.77258	2.8983	6.597	Superkingdom	Eukaryota	98.39	99.19	98.79	Eukaryota	0	4	1	0	1.36348	1.36446	2.38332	0.445202	Soil	0.00201474	-3.09122	-2.91583	-0.430782	0	0
ADC	PF06314	Family	non-DUFs	7399	7388	1484	3832.33	9.56188	15.2429	23.7306	28.1755	31.1377	17.8344	66.6667	75	in PDB	86.62	3.85153	6.09192	0.2384	3.052	Class	Actinobacteria	33.63	43.05	37.76	Bacteria	43	1158	1	0.828359	2.4394	7.51968	2.11522	0.508549	Soil	2.01378e-11	-5.60869	-6.21231	-1.68826	0	1
ADD_ATRX	PF17981	Domain	non-DUFs	1254	1250	203	10455.3	1.28857	4.95395	12.4352	17.7829	14.9701	6.36943	66.6667	25	in PDB	34.56	1.51739	2.53722	0	3.0395	Kingdom	Metazoa	97.54	62.86	76.45	Eukaryota	0	0	1	NA	0.0879387	0.0487596	0.00887611	0.176236	HumanGut	0.0112897	3.07499	1.27983	-1.16544	0	0
ADD_DNMT3	PF17980	Domain	non-DUFs	2080	2077	112	10227	0.713672	3.36615	8.80829	13.164	10.1796	5.73248	33.3333	25	in PDB	11.31	4.63569	6.57251	0	2.7088	Phylum	Chordata	81.25	73.98	77.45	Eukaryota	0	0	1	NA	0.0883944	0.0416655	0.0351211	0.156784	HumanGut	0.373891	1.42868	0.352843	-0.779274	0	0
Adenine_deam_C	PF13382	Family	non-DUFs	12873	12870	2204	2659.67	14.3461	22.6739	20.9326	27.2517	40.1198	31.2102	66.6667	75	in PDB	1.74	0.633215	2.05651	6.5574	6.6969	Phylum	Firmicutes	36.12	51.99	42.62	Bacteria	62	1981	1	0.698178	7.95163	11.1477	2.29777	11.6418	HumanGut	1.10473e-21	9.58123	1.07963	-6.49154	0	0
Adenine_glyco	PF03352	Family	non-DUFs	25342	25229	4819	1762.67	31.1174	38.7107	35.8549	41.5704	43.7126	48.4076	100	75	in PDB	99.09	1.8074	3.40692	5.7007	5.8591	Superkingdom	Bacteria	96.49	56.36	71.16	Bacteria	222	4428	0.066035	1.11842	12.0272	19.7916	6.9393	13.2094	Soil	2.54779e-14	6.79378	-1.394	-6.72688	0	0
Adeno_100	PF02438	Family	non-DUFs	342	342	85	13554.3	0.403093	0.158781	0.207254	0.230947	0.598802	0.636943	33.3333	50	not in PDB	98.88	9.24123	4.53575	0	0	Family	Adenoviridae	97.65	93.26	95.4	Viruses	0	0	1	NA	NA	NA	NA	NA	NA	NA	NA	NA	NA	0	0
Adeno_52K	PF03052	Family	non-DUFs	310	310	87	13636.3	0.396485	0.158781	0.207254	0.230947	0.598802	0.636943	0	50	not in PDB	100	27.992	9.92653	11.7647	12.7451	Family	Adenoviridae	97.7	95.51	96.59	Viruses	0	1	1	0	NA	NA	NA	NA	NA	NA	NA	NA	NA	0	0
Adeno_E1A	PF02703	Family	non-DUFs	688	428	49	13212.7	0.17181	0.0317561	0.103627	0	0	0	0	25	in PDB	53.33	53.1405	25.7382	1.0753	1.0753	Genus	Mastadenovirus	97.96	75	84.96	Viruses	0	0	1	NA	0.0959844	0	0.224597	0.0222263	Marine	0.00225769	-3.10901	0.472974	2.91616	0	0
Adeno_E1B_19K	PF01691	Family	non-DUFs	186	186	59	13547.3	0.237891	0.0317561	0.103627	0	0	0	0	25	not in PDB	100	0.024468	0.189527	1.6393	1.6393	Genus	Mastadenovirus	98.31	90.62	94.31	Viruses	0	0	1	NA	0.0999827	0.0110806	0.0647756	0.170564	HumanGut	0.121551	1.5193	1.93269	0.703079	0	0
Adeno_E1B_55K	PF01696	Family	non-DUFs	331	331	78	12479.3	0.37666	0.444586	1.24352	1.84758	2.99401	3.18471	0	100	not in PDB	54.12	2.69275	5.22357	0	0	Genus	Mastadenovirus	73.08	89.06	80.28	Viruses	0	13	1	0	0.162262	0.0579465	0	0.353937	HumanGut	7.60721e-05	4.41146	2.28879	-1.22673	0	0
Adeno_E1B_55K_N	PF04623	Family	non-DUFs	209	209	31	14725.3	0.0726888	0.0317561	0.103627	0	0	0	0	25	not in PDB	7.89	94.061	12.1062	0	0	Genus	Mastadenovirus	96.77	46.88	63.16	Viruses	0	0	1	NA	NA	NA	NA	NA	NA	NA	NA	NA	NA	0	0
Adeno_E3	PF06040	Family	non-DUFs	97	97	16	15422.3	0.0198242	0.0317561	0.103627	0	0	0	0	25	not in PDB	100	5.80872	6.49651	100	100	Genus	Mastadenovirus	93.75	23.44	37.5	Viruses	0	0	1	NA	NA	NA	NA	NA	NA	NA	NA	NA	NA	0	0
Adeno_E3_14_5	PF04834	Family	non-DUFs	151	151	28	14863	0.0792969	0.0317561	0.103627	0	0	0	0	25	not in PDB	100	4.4854	6.17956	100	100	Genus	Mastadenovirus	96.43	42.19	58.7	Viruses	0	0	1	NA	NA	NA	NA	NA	NA	NA	NA	NA	NA	0	0
Adeno_E3_15_3	PF03307	Family	non-DUFs	111	111	38	14861.7	0.125553	0.0317561	0.103627	0	0	0	0	25	not in PDB	100	2.11206	3.70201	0	0	Genus	Mastadenovirus	97.37	57.81	72.55	Viruses	0	0	1	NA	NA	NA	NA	NA	NA	NA	NA	NA	NA	0	0
Adeno_E3_CR1	PF02440	Domain	non-DUFs	468	264	20	14743.3	0.0396485	0.0635122	0.207254	0.230947	0	0	0	25	not in PDB	33.33	6.68626	14.7802	0	97.3684	Genus	Mastadenovirus	75	23.44	35.71	Viruses	0	0	1	NA	NA	NA	NA	NA	NA	NA	NA	NA	NA	0	0
Adeno_E3_CR2	PF02439	Family	non-DUFs	226	226	27	13763	0.105729	0.381073	1.24352	2.07852	2.99401	3.18471	100	50	not in PDB	14.71	2.12298	5.79632	100	100	Genus	Mastadenovirus	48.15	20.31	28.57	Eukaryota	0	0	1	NA	0.107527	0.16922	0.0279197	0.152182	Soil	0.0587764	0.760745	-1.8653	-2.43427	0	0
Adeno_E3A	PF05248	Family	non-DUFs	105	105	35	14939.3	0.112337	0.0317561	0.103627	0	0	0	0	25	not in PDB	100	1.61175	2.15098	0	0	Genus	Mastadenovirus	97.14	53.12	68.69	Viruses	0	0	1	NA	NA	NA	NA	NA	NA	NA	NA	NA	NA	0	0
Adeno_E3B	PF03376	Family	non-DUFs	73	73	31	15126.7	0.0991211	0.0317561	0.103627	0	0	0	0	25	not in PDB	100	0	0	100	100	Genus	Mastadenovirus	96.77	46.88	63.16	Viruses	0	0	1	NA	NA	NA	NA	NA	NA	NA	NA	NA	NA	0	0
Adeno_E4	PF05385	Family	non-DUFs	121	121	32	14866.7	0.112337	0.0317561	0.103627	0	0	0	0	25	not in PDB	100	0.517429	1.90807	0	0	Genus	Mastadenovirus	96.88	48.44	64.58	Viruses	0	0	1	NA	NA	NA	NA	NA	NA	NA	NA	NA	NA	0	0
Adeno_E4_34	PF04528	Family	non-DUFs	192	192	52	14313	0.218066	0.0317561	0.103627	0	0	0	0	25	not in PDB	100	0.41812	1.01066	3.5088	3.5088	Genus	Mastadenovirus	98.08	79.69	87.93	Viruses	0	0	1	NA	NA	NA	NA	NA	NA	NA	NA	NA	NA	0	0
Adeno_E4_ORF3	PF06931	Family	non-DUFs	88	88	34	15015.7	0.112337	0.0317561	0.103627	0	0	0	0	25	in PDB	100	0	0	0	0	Genus	Mastadenovirus	97.06	51.56	67.35	Viruses	0	0	1	NA	NA	NA	NA	NA	NA	NA	NA	NA	NA	0	0
Adeno_GP19K	PF04881	Family	non-DUFs	125	125	22	15151	0.0396485	0.0952683	0.310881	0.461894	1.1976	1.27389	66.6667	50	in PDB	100	2.09012	1.9833	95.4545	95.4545	Genus	Mastadenovirus	86.36	29.69	44.19	Viruses	0	0	1	NA	NA	NA	NA	NA	NA	NA	NA	NA	NA	0	0
Adeno_hexon	PF01065	Domain	non-DUFs	2982	2838	88	11049	0.409701	0.127024	0.103627	0.230947	0	0.636943	0	50	in PDB	1.1	20.1531	11.1258	0	1.0417	Family	Adenoviridae	97.73	96.63	97.18	Viruses	0	0	1	NA	NA	NA	NA	NA	NA	NA	NA	NA	NA	0	0
Adeno_hexon_C	PF03678	Domain	non-DUFs	1395	1395	87	12070.7	0.403093	0.127024	0.103627	0	0	0	0	25	in PDB	0	0.83868	1.69126	0	0	Family	Adenoviridae	98.85	96.63	97.73	Viruses	0	0	1	NA	NA	NA	NA	NA	NA	NA	NA	NA	NA	0	0
Adeno_IVa2	PF02456	Domain	non-DUFs	1059	1059	88	11730.7	0.422917	0.285805	0.621762	0.923788	2.39521	3.18471	33.3333	75	not in PDB	98.97	1.33608	1.7484	0	1.0309	Family	Adenoviridae	92.05	91.01	91.53	Viruses	0	1	1	0	0.091123	0.120857	0.0724674	0.0949046	Soil	0.358262	0.112225	-1.31726	-1.38401	0	0
Adeno_knob	PF00541	Domain	non-DUFs	551	551	46	13759.7	0.145378	0.0317561	0.103627	0	0	0	0	25	in PDB	5.36	3.18897	3.66582	7.1429	7.1429	Genus	Mastadenovirus	97.83	70.31	81.82	Viruses	0	0	1	NA	NA	NA	NA	NA	NA	NA	NA	NA	NA	0	0
Adeno_Penton_B	PF01686	Family	non-DUFs	471	471	87	13315.7	0.396485	0.127024	0.103627	0	0	0	0	25	in PDB	100	8.39149	5.23329	0	0	Family	Adenoviridae	98.85	96.63	97.73	Viruses	0	0	1	NA	NA	NA	NA	NA	NA	NA	NA	NA	NA	0	0
Adeno_PIX	PF03955	Family	non-DUFs	159	159	60	14374	0.231283	0.0635122	0.207254	0.230947	0.598802	0.636943	33.3333	50	in PDB	98.39	16.7513	18.959	0	0	Genus	Mastadenovirus	96.67	90.62	93.55	Viruses	0	0	1	NA	NA	NA	NA	NA	NA	NA	NA	NA	NA	0	0
Adeno_PV	PF03910	Family	non-DUFs	414	271	57	14074.7	0.231283	0.0317561	0.103627	0	0	0	0	25	not in PDB	69.49	53.3364	21.3817	0	0	Genus	Mastadenovirus	98.25	87.5	92.56	Viruses	0	0	1	NA	NA	NA	NA	NA	NA	NA	NA	NA	NA	0	0
Adeno_PVIII	PF01310	Family	non-DUFs	223	212	84	13879	0.396485	0.127024	0.103627	0	0	0	0	25	in PDB	91.95	20.0798	10.5954	0	0	Family	Adenoviridae	98.81	93.26	95.95	Viruses	0	0	1	NA	NA	NA	NA	NA	NA	NA	NA	NA	NA	0	0
Adeno_PX	PF05829	Family	non-DUFs	129	129	73	14167	0.37666	0.127024	0.103627	0	0	0	0	25	not in PDB	100	10.9945	7.91591	72.7273	72.7273	Family	Adenoviridae	98.63	80.9	88.89	Viruses	0	0	1	NA	NA	NA	NA	NA	NA	NA	NA	NA	NA	0	0
Adeno_shaft	PF00608	Repeat	non-DUFs	2843	533	68	12524.3	0.290755	0.127024	0.103627	0	0	0	0	25	in PDB	0	5.29011	13.8381	0	2.9466	Genus	Mastadenovirus	85.29	90.62	87.88	Viruses	0	0	1	NA	0.114648	0.189826	0.195186	0.0092739	Soil	0.00190028	-3.04001	-3.00008	-0.554013	0	0
Adeno_terminal	PF02459	Family	non-DUFs	354	349	86	13548.7	0.403093	0.158781	0.207254	0.230947	0	0.636943	33.3333	50	not in PDB	96.63	11.4458	10.0315	34.7826	35.8696	Family	Adenoviridae	97.67	94.38	96	Viruses	0	0	1	NA	NA	NA	NA	NA	NA	NA	NA	NA	NA	0	0
Adeno_VII	PF03228	Family	non-DUFs	215	212	72	13966	0.350228	0.127024	0.103627	0	0	0	0	25	in PDB	97.33	54.2022	21.1433	0	1.2987	Family	Adenoviridae	98.61	79.78	88.2	Viruses	0	0	1	NA	NA	NA	NA	NA	NA	NA	NA	NA	NA	0	0
Adenosine_kin	PF04008	Family	non-DUFs	1492	1488	453	7924.67	2.96042	5.55732	9.2228	15.0115	24.5509	30.5732	66.6667	75	in PDB	99.35	0.426515	1.40152	0.6508	0.6508	Superkingdom	Bacteria	68.87	3.78	7.17	Bacteria	5	307	1	0.363321	0.489189	2.426	0.0772785	0.0125538	Soil	4.40681e-12	-1.19541	-7.1644	-6.10385	0	0
Adenyl_cycl_N	PF12633	Domain	non-DUFs	5078	5074	508	6420.33	3.17188	4.16005	4.2487	4.38799	2.99401	4.4586	66.6667	50	not in PDB	2.09	1.85792	2.73061	0.5693	0.9488	Class	Gammaproteobacteria	92.52	45.63	61.12	Bacteria	67	437	3.77e-15	3.42021	0.42899	0.146944	0.548727	0.444621	Marine	0.00376883	-2.26255	1.52908	3.28754	0	3
Adenyl_transf	PF04439	Family	non-DUFs	4278	4225	625	5393	4.06397	6.28771	8.80829	12.933	17.9641	15.9236	33.3333	100	in PDB	97.89	0.643952	1.6458	0.2611	0.2611	Class	Bacilli	42.56	35.95	38.97	Bacteria	43	571	0.0101438	1.67993	2.42909	5.13366	0.0740738	3.36534	Soil	1.83757e-24	9.25165	-1.30617	-8.57816	0	0
Adenylate_cycl	PF01295	Family	non-DUFs	5126	5101	507	6393	3.15205	4.12829	4.14508	4.15704	2.99401	4.4586	66.6667	50	not in PDB	5.18	0.657637	1.43345	0	0.9124	Class	Gammaproteobacteria	92.7	45.63	61.16	Bacteria	67	437	3.77e-15	3.42021	0.447615	0.344394	0.258749	0.662755	HumanGut	0.188314	1.60227	1.51625	0.2281	0	3
AdenylateSensor	PF16579	Domain	non-DUFs	2102	2031	809	8692	5.00892	15.5605	33.7824	40.6467	34.7305	14.6497	100	25	in PDB	4.08	18.895	17.5514	0.0923	1.5683	Superkingdom	Eukaryota	100	72.82	84.27	Eukaryota	0	0	1	NA	0.0473303	0.0114056	0.0723753	0.0405069	Marine	0.231156	-1.53217	0.21976	1.42402	0	0
Adenylsucc_synt	PF00709	Domain	non-DUFs	30368	29262	8422	736.333	53.9748	75.4208	84.9741	96.3048	98.8024	79.6178	100	100	in PDB	96.03	2.44922	3.61329	0.1803	0.5911	Superkingdom	Bacteria	83.44	85.17	84.29	Bacteria	313	6714	0.278653	1.03997	68.1971	55.3379	92.7406	51.7338	Marine	8.45085e-14	-7.49853	-0.597609	5.32371	0	0
ADH_N	PF08240	Domain	non-DUFs	340072	339684	7977	213.667	51.2324	73.3566	84.9741	96.0739	97.006	79.6178	100	100	in PDB	6.21	2.45865	6.43489	0.1671	3.5122	Superkingdom	Bacteria	83.15	80.39	81.75	Bacteria	277	6356	1	0.972198	99.3419	163.825	125.26	47.804	Soil	9.37818e-25	-9.2917	-8.40511	-0.941396	79	9
ADH_N_2	PF16884	Family	non-DUFs	23209	23170	3479	2049	22.1965	37.3134	53.4715	62.8176	56.8862	26.7516	100	75	in PDB	2.89	7.64129	9.6714	0.2631	3.8152	Superkingdom	Bacteria	73.84	31.14	43.8	Bacteria	90	2479	1	0.809888	9.32296	8.34756	19.6777	0.430455	Marine	2.01691e-29	-11.6689	-5.40658	3.88179	0	1
ADH_N_assoc	PF13823	Domain	non-DUFs	13001	13001	2243	3143.33	14.4188	21.0225	27.0466	31.4088	37.7246	20.3822	100	75	not in PDB	0.39	9.43069	13.941	0	0.7418	Class	Actinobacteria	34.51	66.78	45.5	Bacteria	69	1882	1	0.817878	2.86056	13.8779	0.427983	0.229785	Soil	1.22594e-24	-1.76455	-10.3927	-8.83019	0	0
adh_short	PF00106	Domain	non-DUFs	1047138	1023127	8597	91.3333	55.0585	74.9444	86.3212	96.3048	97.006	84.7134	100	100	in PDB	92.59	1.89913	3.88826	2.8603	9.9716	Superkingdom	Bacteria	84.15	87.67	85.87	Bacteria	311	6923	1	1.00213	345.296	532.394	474.947	146.755	Marine	3.92762e-28	-10.4657	-8.22278	0.163416	22	3
adh_short_C2	PF13561	Domain	non-DUFs	972029	957797	8905	72.3333	57.0211	77.1356	86.7358	97.6905	98.2036	94.2675	100	100	in PDB	95.83	2.31599	4.21663	0.9737	1.2354	Superkingdom	Bacteria	84.6	91.31	87.83	Bacteria	309	7225	1	0.954068	269.359	350.428	382.063	132.457	Marine	5.60382e-25	-10.1437	-7.09757	1.01629	39	6
ADH_zinc_N	PF00107	Family	non-DUFs	373517	372300	7879	215	50.5716	72.8803	84.6632	95.3811	96.4072	77.0701	100	100	in PDB	9.42	0.886675	3.04343	2.949	3.7783	Superkingdom	Bacteria	82.97	79.23	81.05	Bacteria	278	6259	1	0.990829	106.492	169.44	145.676	43.6872	Soil	3.12348e-26	-9.91169	-8.20472	-0.255531	56	4
ADH_zinc_N_2	PF13602	Domain	non-DUFs	234674	232916	5222	901.667	33.4501	53.4138	70.5699	80.3695	80.8383	48.4076	100	75	in PDB	16.65	1.48903	4.49014	0.8577	4.4867	Superkingdom	Bacteria	79.85	50.54	61.9	Bacteria	147	4023	1	0.815129	23.3835	55.867	28.1118	4.91652	Soil	1.8751e-28	-9.20264	-9.87453	-2.45679	54	8
AdHead_fibreRBD	PF16812	Domain	non-DUFs	156	156	14	14878.3	0.0726888	0.0635122	0.103627	0	0	0	0	25	in PDB	0	4.2938	7.50788	0	0	Genus	Aviadenovirus	78.57	78.57	78.57	Viruses	0	0	1	NA	NA	NA	NA	NA	NA	NA	NA	NA	NA	0	0
Adhes-Ig_like	PF09085	Domain	non-DUFs	203	203	40	14213	0.244499	1.17498	2.6943	2.07852	1.1976	0.636943	33.3333	25	in PDB	97.37	37.7537	16.2099	0	90.7895	Class	Mammalia	90	81.82	85.71	Eukaryota	0	0	1	NA	NA	NA	NA	NA	NA	NA	NA	NA	NA	0	0
Adhesin_Dr	PF04619	Family	non-DUFs	118	118	0	14391.3	NA	NA	NA	NA	NA	NA	NA	NA	not in PDB	NA	NA	NA	NA	NA	NA	NA	NA	NA	NA	NA	0	0	1	NA	0.169656	0.113218	0.300482	0.0766036	Marine	0.0123939	-2.89314	-0.219489	2.06494	7	0
Adhesin_E	PF16747	Domain	non-DUFs	364	364	41	12530.7	0.244499	0.635122	0.829016	1.38568	1.1976	1.27389	33.3333	50	in PDB	100	2.37206	2.65108	0	0	Order	Pasteurellales	51.22	50	50.6	Bacteria	4	36	0.514312	2.47866	0.200074	0.0414042	0.382241	0.105543	Marine	2.72578e-05	-4.25396	0.218227	3.56824	0	0
Adhesin_P1	PF03257	Family	non-DUFs	218	218	2	15089.7	0.0132162	0.0317561	0.103627	0.230947	0.598802	0.636943	0	25	not in PDB	80	71.8226	6.57688	0	30	Genus	Mycoplasma	100	3.64	7.02	Bacteria	2	0	0.0191495	Inf	NA	NA	NA	NA	NA	NA	NA	NA	NA	2	0
Adhesin_P1_N	PF18652	Domain	non-DUFs	1355	1349	35	11855	0.224675	0.381073	0.932642	1.61663	2.99401	1.27389	0	25	in PDB	4.44	70.6887	30.342	0	82.2222	Genus	Streptococcus	62.86	45.83	53.01	Bacteria	12	23	3.96e-07	11.6389	0.0899731	0.0189367	0.114613	0.0988753	Marine	0.0156854	-2.44932	0.611183	2.53202	11	0
ADIP	PF11559	Coiled-coil	non-DUFs	1977	1953	682	5882.67	4.1763	13.7186	29.1192	39.261	35.9281	13.3758	100	50	not in PDB	95.77	29.5057	19.0395	0	1.5801	Superkingdom	Eukaryota	99.71	61.21	75.85	Eukaryota	0	1	1	0	5.5946	4.73594	4.09857	7.31669	HumanGut	6.50119e-06	4.85116	2.95135	-0.921731	0	0
Adipogenin	PF15202	Family	non-DUFs	198	192	35	14156	0.218066	1.04795	2.27979	2.54042	1.1976	0.636943	33.3333	25	not in PDB	97.73	3.54298	9.50013	97.7273	97.7273	Class	Mammalia	88.57	70.45	78.48	Eukaryota	0	0	1	NA	0.0491184	0.114585	0.0458995	0.0233739	Soil	0.0407508	-0.472814	-2.54662	-2.13188	0	0
Adipokin_hormo	PF06377	Family	non-DUFs	210	210	82	13592	0.528646	1.17498	2.90155	2.77136	2.99401	1.91083	33.3333	25	not in PDB	97.85	0.810975	2.59961	1.0753	12.9032	Class	Insecta	80.49	82.5	81.48	Eukaryota	0	0	1	NA	NA	NA	NA	NA	NA	NA	NA	NA	NA	0	0
ADK	PF00406	Domain	non-DUFs	42203	39461	9197	686.667	58.9506	75.9606	84.6632	95.1501	96.4072	93.6306	100	100	in PDB	45.53	7.39757	8.21866	0.2745	2.6438	Superkingdom	Bacteria	85.7	95.53	90.35	Bacteria	336	7546	1	0.993302	39.5334	30.8951	48.235	35.4812	Marine	1.19363e-10	-5.02314	2.43797	6.35776	0	0
ADK_lid	PF05191	Domain	non-DUFs	18000	17993	5711	1822	36.3973	54.2394	66.5285	82.2171	86.8263	62.4204	100	75	in PDB	0.22	28.2467	28.2308	0.0139	0.4306	Superkingdom	Bacteria	78.99	54.67	64.62	Bacteria	198	4313	1	1.02411	13.7705	10.2566	7.28703	21.1429	HumanGut	8.65775e-25	10.2962	6.57225	-1.65313	0	0
AdoHcyase	PF05221	Domain	non-DUFs	31681	21380	6287	1149	40.3225	63.0994	79.6891	93.3025	96.4072	75.7962	100	100	in PDB	2.73	1.26238	3.6433	0.2983	0.8778	Superkingdom	Bacteria	77.51	59.06	67.04	Bacteria	119	4754	1	0.558402	55.4296	69.5127	93.981	14.5721	Marine	8.8453e-29	-11.405	-6.14727	2.94521	0	0
AdoHcyase_NAD	PF00670	Domain	non-DUFs	36690	36624	6317	1065	40.5273	63.417	79.4819	93.3025	97.006	75.7962	100	100	in PDB	2.38	0.215315	1.61139	0.3637	0.7533	Superkingdom	Bacteria	77.77	59.54	67.45	Bacteria	121	4792	1	0.563284	30.8981	34.6078	51.3332	10.8835	Marine	4.54049e-28	-11.3129	-5.70855	3.3041	0	0
AdoMet_dc	PF02675	Family	non-DUFs	9160	9130	2668	2510	17.2405	27.7866	28.9119	35.5658	42.515	68.7898	66.6667	100	in PDB	94.43	1.86657	3.97307	0.0313	0.4702	Superkingdom	Bacteria	93.07	30.09	45.48	Bacteria	86	2397	1	0.800367	15.7385	7.12287	32.2149	4.67913	Marine	4.53752e-27	-10.9864	-2.17176	6.5252	0	0
AdoMet_MTase	PF07757	Family	non-DUFs	2037	1941	786	8700.67	4.87676	14.8936	32.5389	36.9515	32.3353	12.7389	66.6667	50	not in PDB	89.67	2.35934	5.25026	0.6659	4.7725	Superkingdom	Eukaryota	99.62	70.48	82.55	Eukaryota	0	2	1	0	0.0554467	0.0991545	0.0850399	0.0096907	Soil	0.00714672	-2.66816	-2.69983	-0.551862	0	0
AdoMet_Synthase	PF01941	Family	non-DUFs	1350	1343	456	7405.67	2.98024	5.65259	7.15026	11.3164	17.3653	23.5669	0	50	in PDB	99.01	9.50389	10.9272	0	0	Superkingdom	Archaea	68.42	72.9	70.59	Archaea	3	141	1	0.474636	1.53915	1.81317	2.73281	0.344964	Marine	2.37961e-12	-7.41854	-3.30204	2.60082	0	0
AdoMetDC_leader	PF08132	Family	non-DUFs	219	219	62	13899	0.37666	1.36551	2.48705	4.61894	2.39521	0.636943	33.3333	25	not in PDB	65.88	14.5351	12.3324	2.9412	4.7059	Phylum	Streptophyta	100	76.54	86.71	Eukaryota	0	0	1	NA	NA	NA	NA	NA	NA	NA	NA	NA	NA	0	0
ADP_PFK_GK	PF04587	Family	non-DUFs	1575	1517	454	7935	2.93399	9.01874	21.5544	28.1755	23.3533	15.2866	33.3333	75	in PDB	91.49	2.12433	5.97193	1.5898	20.0318	Kingdom	Metazoa	60.13	86.67	71	Eukaryota	0	71	1	0	0.468721	0.451597	0.250665	0.672463	Soil	0.0191281	2.65142	-0.0608437	-2.15009	0	0
ADP_ribosyl_GH	PF03747	Family	non-DUFs	28818	28411	3728	1517	24.0732	43.1248	61.0363	72.7483	74.2515	51.5924	100	100	in PDB	93.97	5.18625	6.68611	2.4987	3.6079	Superkingdom	Bacteria	80.53	36.38	50.12	Bacteria	84	2918	1	0.642174	23.6771	16.9282	18.4488	31.3352	HumanGut	6.54731e-19	8.17382	7.18597	0.623636	0	0
ADPrib_exo_Tox	PF03496	Family	non-DUFs	3942	3773	365	6102	2.39212	4.76342	9.84456	12.4711	15.5689	10.828	33.3333	100	in PDB	78.92	10.0093	16.1681	0.4255	5.7447	Class	Actinobacteria	25.21	7.94	12.07	Bacteria	29	253	0.000193	2.55703	2.08014	0.84784	1.07175	3.52682	HumanGut	4.92176e-12	6.67295	5.35331	0.00441048	44	7
ADPRTs_Tse2	PF18648	Domain	non-DUFs	252	252	34	13918	0.224675	0.98444	2.38342	3.9261	3.59281	2.54777	0	25	in PDB	98.04	8.49396	16.252	0	0	Genus	Mitsuaria	5.88	100	11.11	Bacteria	1	33	1	0.675997	0.0545833	0.0867771	0.0221362	0.069701	Soil	0.102909	0.904028	-1.50502	-2.19289	1	0
ADSL_C	PF10397	Domain	non-DUFs	24965	24963	5615	1510.67	35.9083	50.905	62.6943	75.5196	83.2335	61.7834	66.6667	75	in PDB	0.84	1.19063	4.70407	0.0299	2.9297	Superkingdom	Bacteria	82.3	56.01	66.65	Bacteria	215	4406	0.255716	1.08856	19.6895	15.7498	25.5362	16.1512	Marine	2.14174e-10	-6.13629	0.358631	5.19026	0	1
Aegerolysin	PF06355	Family	non-DUFs	489	481	163	12377.7	0.984603	2.28644	5.49223	7.85219	10.7784	5.09554	66.6667	75	in PDB	96.09	10.3939	11.424	0	0.3846	Class	Eurotiomycetes	46.01	66.37	54.35	Eukaryota	2	28	1	1.59342	NA	NA	NA	NA	NA	NA	NA	NA	NA	0	0
AEP1	PF17049	Family	non-DUFs	91	90	35	14064.3	0.198242	0.635122	0.414508	0.230947	0.598802	0.636943	33.3333	25	not in PDB	100	0.320732	0.619536	2.8571	2.8571	Family	Saccharomycetaceae	74.29	78.79	76.47	Eukaryota	0	0	1	NA	0.0933561	0.00695103	0.159209	0.0718911	Marine	0.148411	-1.56313	0.572717	1.79557	0	0
Aerolysin	PF01117	Domain	non-DUFs	1238	1228	67	11233.7	0.436133	1.46078	3.21244	5.77367	8.38323	7.00637	100	50	in PDB	44.81	8.26162	7.29433	0	1.2579	Order	Vibrionales	25.37	22.37	23.78	Bacteria	3	35	1	1.91211	0.123648	0.0811698	0.0147585	0.240233	HumanGut	0.000722641	3.86352	1.98721	-1.09137	9	0
AF-4	PF05110	Family	non-DUFs	4219	3106	238	8288.33	1.51986	5.93839	15.8549	20.0924	12.5749	6.36943	66.6667	25	in PDB	69.33	73.5352	23.991	4.0071	5.699	Kingdom	Metazoa	99.16	74.92	85.35	Eukaryota	0	0	1	NA	0.213283	0.0619234	0.479386	0.0400095	Marine	6.69206e-06	-4.80908	-0.589852	3.21111	0	0
AF0941-like	PF14591	Domain	non-DUFs	67	67	26	14528	0.17181	0.190537	0.310881	0.461894	1.1976	1.27389	0	50	in PDB	100	39.2229	25.6355	0	0	Genus	Sulfurimonas	30.77	100	47.06	Bacteria	2	20	1	2.23079	0.0674463	0.0260063	0.117961	0.0401132	Marine	0.0384146	-2.62365	-1.09091	0.995439	0	0
AF2331-like	PF14556	Domain	non-DUFs	4	4	3	15932.7	0.0198242	0.0317561	0.103627	0.230947	0.598802	0.636943	0	25	in PDB	100	0.716846	1.01377	0	0	Genus	Archaeoglobus	100	75	85.71	Archaea	0	0	1	NA	NA	NA	NA	NA	NA	NA	NA	NA	NA	0	0
AfaD	PF05775	Family	non-DUFs	375	375	6	14518.7	0.0396485	0.190537	0.414508	0.230947	0.598802	0.636943	0	25	in PDB	100	9.87906	10.5412	0	0	Genus	Cosenzaea	16.67	100	28.57	Bacteria	2	4	0.177839	11.154	NA	NA	NA	NA	NA	NA	NA	NA	NA	23	0
Afaf	PF15339	Family	non-DUFs	198	167	36	14399.3	0.218066	1.11146	2.38342	2.07852	0.598802	0.636943	33.3333	25	not in PDB	80.85	29.0724	16.3209	83.3333	96.2963	Class	Mammalia	100	81.82	90	Eukaryota	0	0	1	NA	NA	NA	NA	NA	NA	NA	NA	NA	NA	0	0
AFG1_ATPase	PF03969	Family	non-DUFs	29905	24819	4034	1741.33	25.5534	40.1397	54.4041	64.4342	55.0898	24.2038	100	50	not in PDB	75.78	4.10834	5.79713	1.1896	2.3637	Phylum	Proteobacteria	55.78	79.31	65.49	Bacteria	139	2908	0.936206	1.0663	15.4145	4.98425	36.9673	0.58033	Marine	1.86195e-30	-11.9193	-3.76012	5.69845	0	1
Afi1	PF07792	Domain	non-DUFs	1185	1183	531	9323.67	3.21813	8.95522	17.2021	19.8614	20.3593	5.73248	33.3333	25	not in PDB	1.97	42.2792	32.0932	0.3571	5.8929	Kingdom	Fungi	91.34	86.15	88.67	Eukaryota	0	0	1	NA	0.099065	0.0920002	0.189486	0.0207771	Marine	0.00354641	-3.16414	-2.4757	0.0595811	0	0
AflR	PF08493	Family	non-DUFs	606	606	171	12123.7	1.02425	2.06415	4.35233	5.08083	4.19162	1.27389	33.3333	50	not in PDB	33.23	29.9046	14.9707	23.2628	23.565	Phylum	Ascomycota	98.83	44.59	61.45	Eukaryota	0	1	1	0	NA	NA	NA	NA	NA	NA	NA	NA	NA	0	0
AFOR_C	PF01314	Domain	non-DUFs	7448	7414	884	4168	5.75563	11.1146	13.9896	18.0139	26.3473	28.0255	0	50	in PDB	4.88	5.188	8.31193	0.8741	1.033	Superkingdom	Bacteria	72.4	7.76	14.01	Bacteria	11	629	1	0.390122	4.51982	11.3529	2.47684	3.36903	HumanGut	0.0798686	2.3094	0.780133	-1.05334	0	0
AFOR_N	PF02730	Domain	non-DUFs	7263	7255	895	4351.33	5.83493	11.2099	14.0933	18.0139	26.3473	28.6624	0	50	in PDB	3.18	3.81604	6.8973	0.2034	1.1391	Superkingdom	Bacteria	72.96	7.91	14.28	Bacteria	11	642	1	0.382223	2.98087	6.65535	1.72558	2.50304	HumanGut	0.0459855	2.54701	0.808023	-1.21324	0	0
AFP	PF02420	Repeat	non-DUFs	540	69	1	15701	0.00660808	0.0317561	0.103627	0.230947	0	0.636943	33.3333	25	in PDB	0	0	0	0	100	Family	Salicaceae	100	100	100	Eukaryota	0	0	1	NA	NA	NA	NA	NA	NA	NA	NA	NA	NA	0	0
AFP_2	PF18815	Repeat	non-DUFs	36	34	10	14108.3	0.0660808	0.127024	0.310881	0.692841	1.79641	0.636943	0	25	in PDB	0	4.55231	5.3306	0	0	Genus	Magnetospirillum	50	83.33	62.5	Bacteria	1	9	1	2.47866	0.208215	0.216989	0.330194	0.0945943	Marine	0.0227085	-2.65509	-1.91109	0.213566	0	0
AfsA	PF03756	Domain	non-DUFs	5206	2998	380	7835	2.47803	3.14386	5.90674	7.85219	6.58683	5.09554	33.3333	50	not in PDB	22.98	8.37104	13.6043	0	0.3673	Order	Streptomycetales	51.84	83.47	63.96	Bacteria	11	368	1	0.666813	0.17275	0.278673	0.288828	0.02194	Soil	0.000210896	-2.94422	-3.9123	-1.52671	0	0
AFT	PF08731	Family	non-DUFs	447	396	80	13209.7	0.508822	1.52429	1.76166	2.07852	3.59281	4.4586	66.6667	25	in PDB	82.93	19.2642	16.1653	0	0.7299	Class	Saccharomycetes	76.25	81.33	78.71	Eukaryota	0	0	1	NA	NA	NA	NA	NA	NA	NA	NA	NA	NA	0	0
Aft1_HRA	PF11786	Domain	non-DUFs	621	620	395	11113.3	2.37891	6.41473	12.8497	13.164	13.1737	2.54777	33.3333	25	not in PDB	1.18	96.7675	7.94738	0	1.4218	Kingdom	Fungi	99.75	69.98	82.25	Eukaryota	0	0	1	NA	NA	NA	NA	NA	NA	NA	NA	NA	NA	0	0
Aft1_HRR	PF11787	Domain	non-DUFs	413	410	277	12000	1.65202	3.68371	6.01036	6.00462	5.38922	1.27389	66.6667	25	not in PDB	0.34	99.4612	2.51301	0	1.6779	Phylum	Ascomycota	98.56	72.03	83.23	Eukaryota	0	0	1	NA	NA	NA	NA	NA	NA	NA	NA	NA	NA	0	0
Aft1_OSA	PF11785	Domain	non-DUFs	628	628	374	11185.3	2.24014	5.74786	10.6736	11.5473	12.5749	2.54777	33.3333	25	not in PDB	2.19	98.52	8.25858	0	1.467	Phylum	Ascomycota	82.35	81.27	81.81	Eukaryota	0	0	1	NA	NA	NA	NA	NA	NA	NA	NA	NA	NA	0	0
AftA_C	PF12249	Family	non-DUFs	1760	1760	278	10200.7	1.7974	0.825659	1.5544	1.84758	1.1976	1.91083	0	25	not in PDB	1.74	7.48665	9.10029	16.6667	97.9167	Order	Corynebacteriales	88.49	96.47	92.31	Bacteria	25	253	0.00456049	2.20434	NA	NA	NA	NA	NA	NA	NA	NA	NA	0	0
AftA_N	PF12250	Family	non-DUFs	1851	1806	283	9283	1.83044	0.857415	1.65803	2.07852	1.1976	3.18471	0	25	not in PDB	4.71	0.427696	1.25507	99.3443	99.3443	Order	Corynebacteriales	87.28	96.86	91.82	Bacteria	25	258	0.00583231	2.16162	0.11211	0.175398	0.0856665	0.108221	Soil	0.00669418	-0.133931	-3.05766	-2.90165	0	0
Ag332	PF04671	Repeat	non-DUFs	457	44	14	15834.7	0.00660808	0.0317561	0.103627	0.230947	0.598802	0.636943	0	25	not in PDB	6.9	95.7065	9.49328	0	51.5152	Order	Haemosporida	100	46.67	63.64	Eukaryota	0	0	1	NA	NA	NA	NA	NA	NA	NA	NA	NA	NA	0	0
AGA2	PF17366	Family	non-DUFs	50	50	22	15106	0.145378	0.317561	0.103627	0.230947	0.598802	0.636943	33.3333	25	not in PDB	100	2.37602	5.30732	0	0	Family	Saccharomycetaceae	100	66.67	80	Eukaryota	0	0	1	NA	NA	NA	NA	NA	NA	NA	NA	NA	NA	0	0
Agarase_CBM	PF17992	Domain	non-DUFs	1001	985	79	11846.3	0.495606	0.698634	1.5544	2.54042	4.79042	3.82166	0	25	in PDB	36.07	8.98094	8.41446	0	4	Family	Pseudomonadaceae	60.76	48.48	53.93	Bacteria	7	72	0.327447	2.16882	0.0719774	0.0705719	0.0923941	0.0542174	Soil	0.308039	-0.748855	-1.57014	-0.953882	0	0
Agenet	PF05641	Domain	non-DUFs	8734	6883	331	6386.67	2.07494	8.19308	20.6218	29.5612	19.1617	11.465	100	50	in PDB	33.95	7.182	12.1473	0.0908	3.3	Kingdom	Metazoa	51.36	53.97	52.63	Eukaryota	0	48	1	0	0.682763	0.547315	1.48642	0.0187324	Soil	1.43521e-08	-4.79572	-5.34474	-1.4759	0	0
Agglutinin	PF07468	Domain	non-DUFs	654	397	21	14108	0.132162	0.57161	1.03627	2.07852	1.1976	0.636943	33.3333	25	in PDB	22.14	2.00617	4.73107	0.431	0.431	Phylum	Streptophyta	100	25.93	41.18	Eukaryota	0	0	1	NA	NA	NA	NA	NA	NA	NA	NA	NA	NA	0	0
Agglutinin_C	PF18021	Domain	non-DUFs	116	113	26	14718.3	0.17181	0.476342	1.65803	3.23326	3.59281	3.18471	33.3333	75	in PDB	43.64	0.121407	0.707063	0	0	Genus	Xenorhabdus	26.92	46.67	34.15	Eukaryota	0	12	1	0	NA	NA	NA	NA	NA	NA	NA	NA	NA	0	0
AGH	PF17558	Family	non-DUFs	18	18	0	16094.3	NA	NA	NA	NA	NA	NA	NA	NA	not in PDB	NA	NA	NA	NA	NA	NA	NA	NA	NA	NA	NA	0	0	1	NA	NA	NA	NA	NA	NA	NA	NA	NA	NA	0	0
AgI_II_C2	PF17998	Domain	non-DUFs	5900	3098	78	8676	0.502214	0.539854	1.03627	1.38568	2.39521	1.27389	0	25	in PDB	4.24	15.6622	11.9293	0	95.4545	Genus	Bifidobacterium	35.9	73.68	48.28	Bacteria	18	60	1.3e-07	6.69237	0.637649	0.034893	0.0386328	1.44047	HumanGut	4.92474e-12	6.71881	5.27569	-0.108077	27	4
AglB_L1	PF18079	Domain	non-DUFs	702	702	157	10679.3	1.00443	2.25468	1.96891	2.30947	4.19162	3.18471	0	50	in PDB	17.36	51.2839	37.9498	0	97.1074	Class	Halobacteria	58.6	95.83	72.73	Archaea	0	10	1	0	0.192991	0.330433	0.254794	0.0772383	Soil	8.7274e-05	-2.71522	-4.26812	-2.05719	0	0
Ago_hook	PF10427	Family	non-DUFs	2629	2629	129	10410.3	0.806185	3.52493	9.63731	13.3949	3.59281	1.91083	66.6667	25	in PDB	3.8	94.8471	6.75951	0	1.8	Phylum	Chordata	88.37	92.68	90.48	Eukaryota	0	0	1	NA	NA	NA	NA	NA	NA	NA	NA	NA	NA	0	0
AGO_N	PF18236	Domain	non-DUFs	12	12	9	15616.7	0.0594727	0.158781	0.103627	0.230947	0.598802	0.636943	33.3333	25	in PDB	0	14.0104	5.90972	0	0	Genus	Kazachstania	33.33	100	50	Eukaryota	0	0	1	NA	NA	NA	NA	NA	NA	NA	NA	NA	NA	0	0
Ago_N_1	PF18351	Domain	non-DUFs	12	12	9	15617.7	0.0594727	0.158781	0.103627	0.230947	0.598802	0.636943	33.3333	25	in PDB	0	14.0374	9.19576	0	0	Genus	Kazachstania	33.33	100	50	Eukaryota	0	0	1	NA	NA	NA	NA	NA	NA	NA	NA	NA	NA	0	0
Ago_PAZ	PF18309	Domain	non-DUFs	57	57	16	15197.7	0.105729	0.254049	0.725389	1.38568	1.79641	1.91083	0	25	in PDB	31.25	3.43287	6.67708	0	0	Genus	Thermus	37.5	100	54.55	Bacteria	0	16	1	0	NA	NA	NA	NA	NA	NA	NA	NA	NA	0	0
AGOG	PF09171	Domain	non-DUFs	179	178	63	13827.3	0.416309	1.07971	1.96891	3.00231	5.38922	3.82166	0	50	in PDB	98.53	0.115399	0.857815	4.3478	4.3478	Class	Thermoprotei	42.86	71.05	53.47	Archaea	0	8	1	0	0.0439897	0.0318685	0.0714267	0.0245995	Soil	0.138319	-1.75084	-1.6423	-0.234947	0	0
Agouti	PF05039	Family	non-DUFs	903	902	108	12046.7	0.680632	3.27088	8.60104	12.0092	3.59281	1.91083	33.3333	25	in PDB	100	13.6157	11.4078	1.9608	3.4314	Phylum	Chordata	98.15	86.18	91.77	Eukaryota	0	0	1	NA	NA	NA	NA	NA	NA	NA	NA	NA	NA	0	0
AGP	PF06376	Family	non-DUFs	588	584	74	13028.7	0.442741	1.61956	2.90155	5.31178	1.79641	0.636943	33.3333	25	not in PDB	97.61	3.5122	8.10787	98.2796	98.4946	Phylum	Streptophyta	100	91.36	95.48	Eukaryota	0	0	1	NA	NA	NA	NA	NA	NA	NA	NA	NA	NA	0	0
aGPT-Pplase1	PF18723	Domain	non-DUFs	671	662	205	8925.33	1.30179	4.09654	10.1554	13.6259	16.1677	12.1019	66.6667	100	not in PDB	67.25	0.79294	3.46112	0.8439	2.9536	Phylum	Basidiomycota	35.12	57.14	43.5	Bacteria	3	90	1	0.743597	2.84184	1.95875	4.96821	1.31446	Marine	6.37382e-14	-7.75621	-1.4651	4.67366	0	0
aGPT-Pplase2	PF18724	Domain	non-DUFs	284	284	38	13315	0.251107	0.698634	1.76166	2.54042	2.99401	1.91083	0	50	not in PDB	100	0.847001	1.81964	0	0	Family	Myoviridae	26.32	2.62	4.77	Bacteria	2	19	1	2.3482	0.0935397	0.234495	0.116074	0.0115916	Soil	3.82829e-05	-2.40168	-4.56012	-2.59155	0	0
aGPT-Pplase3	PF18746	Domain	non-DUFs	224	224	19	14073	0.125553	0.603366	1.5544	2.30947	4.19162	1.91083	0	25	not in PDB	100	1.43398	1.49771	0	0	Genus	Sphingopyxis	5.26	5.26	5.26	Bacteria	1	18	1	1.23933	0.0709333	0.30075	0	0.0342283	Soil	6.17525e-11	0.588554	-6.20554	-6.56719	0	0
AgrB	PF04647	Family	non-DUFs	3718	3715	552	4801.67	3.54193	4.35059	3.93782	3.69515	5.98802	2.54777	0	50	not in PDB	99.57	0.010567	0.139551	100	100	Class	Clostridia	63.22	57.12	60.02	Bacteria	23	525	1	0.977299	15.1179	0.560358	0.771269	34.3988	HumanGut	8.44959e-30	10.4295	9.0701	0.698438	3	2
AgrD	PF05931	Family	non-DUFs	215	215	26	14086.7	0.158594	0.0635122	0.310881	0.692841	1.79641	1.27389	0	25	not in PDB	100	3.2895	5.43947	7.6923	7.6923	Genus	Staphylococcus	92.31	88.89	90.57	Bacteria	8	18	0.000164	9.91463	0.0635641	0.0475387	0	0.127783	HumanGut	0.0166292	2.94059	1.17545	-1.16215	0	0
Agro_virD5	PF04730	Family	non-DUFs	67	44	7	15546.7	0.0396485	0.127024	0.414508	0.923788	1.79641	1.27389	0	25	not in PDB	25	60.1767	29.1816	0	18.1818	Genus	Agrobacterium	28.57	33.33	30.77	Bacteria	2	4	0.177839	11.154	NA	NA	NA	NA	NA	NA	NA	NA	NA	2	0
AGS_C	PF18134	Domain	non-DUFs	1469	1469	226	8767.33	1.48682	4.57288	9.2228	11.5473	12.5749	7.64331	33.3333	50	not in PDB	25.86	3.98503	5.98591	0	0.431	Order	Burkholderiales	8.85	6.1	7.22	Bacteria	11	213	1	1.15205	0.516919	0.740422	0.0920568	0.801513	Soil	1.03038e-08	5.42863	-0.66994	-4.93855	0	0
AGT	PF11440	Family	non-DUFs	36	36	7	14331.7	0.0462565	0.0952683	0.207254	0.461894	0	0	0	50	in PDB	100	0.400875	1.06062	0	12.5	Family	Myoviridae	85.71	1.57	3.09	Viruses	0	0	1	NA	0.173607	0.00314917	0.411097	0.03444	Marine	1.6232e-06	-4.8746	0.0128856	3.85556	0	0
AGTRAP	PF06396	Family	non-DUFs	676	672	211	11766.3	1.34805	4.9222	12.5389	16.1663	11.3772	7.00637	66.6667	25	not in PDB	98.77	5.56627	6.80272	98.3673	98.3673	Kingdom	Metazoa	92.42	61.9	74.14	Eukaryota	0	0	1	NA	NA	NA	NA	NA	NA	NA	NA	NA	NA	0	0
Aha1_N	PF09229	Domain	non-DUFs	2718	2644	1040	6513.67	6.31732	19.5935	41.5544	52.8868	46.1078	18.4713	100	50	in PDB	27.5	8.41822	10.9945	0.1198	5.5123	Superkingdom	Eukaryota	99.81	93.43	96.51	Eukaryota	0	1	1	0	0.250464	0.0588021	0.621927	0	Marine	8.77315e-06	-4.89298	-1.26155	2.61663	0	0
AHD	PF17793	Domain	non-DUFs	1188	1187	211	11101	1.34805	4.98571	12.6425	16.8591	12.5749	7.64331	33.3333	50	in PDB	15.01	7.02414	14.1886	0.2833	1.6997	Kingdom	Metazoa	99.53	66.67	79.85	Eukaryota	0	1	1	0	NA	NA	NA	NA	NA	NA	NA	NA	NA	0	0
AHH	PF14412	Family	non-DUFs	4530	4529	336	6402.67	2.19388	4.79517	9.01554	11.0855	14.9701	11.465	33.3333	75	not in PDB	79.7	18.8022	20.1303	0	19.3727	Order	Sphingomonadales	17.56	33.52	23.05	Bacteria	24	302	0.0585978	1.77281	1.07103	0.767871	0.811664	1.43708	HumanGut	0.00382347	3.40694	1.64595	-1.06706	0	0
AHJR-like	PF18743	Domain	non-DUFs	178	178	70	12953.7	0.449349	1.36551	3.10881	4.15704	5.38922	5.09554	0	50	not in PDB	91.55	9.3497	17.9818	0	0	Phylum	Cyanobacteria	40	16.77	23.63	Bacteria	2	65	1	0.686397	0.121404	0.454559	0.0607293	0.030256	Soil	1.92562e-09	-1.16321	-6.31129	-5.29019	0	0
AHL_synthase	PF17327	Family	non-DUFs	608	607	29	13425.3	0.185026	0.158781	0.103627	0.230947	0.598802	0.636943	0	25	not in PDB	97.14	0.078646	0.386469	0	0	Order	Vibrionales	100	38.16	55.24	Bacteria	5	24	0.0619762	4.64748	0.0451627	0.1865	0.0266381	0	Soil	0.000190449	-1.41384	-4.23791	-3.05343	0	0
AhpC-TSA	PF00578	Domain	non-DUFs	235987	234981	8726	152.667	55.8515	76.9451	86.943	96.7667	97.6048	92.3567	100	100	in PDB	69.39	1.78678	4.23404	0.5655	6.8411	Superkingdom	Bacteria	83.6	88.41	85.94	Bacteria	319	6976	0.873217	1.0201	132.814	216.329	134.53	94.7305	Soil	1.38248e-21	-6.07799	-9.59463	-4.64482	13	4
AhpC-TSA_2	PF13911	Domain	non-DUFs	5220	5209	846	5001.33	5.2402	16.4814	36.3731	46.1894	44.3114	21.0191	100	50	not in PDB	96.48	2.22714	5.13005	2.3138	5.9819	Superkingdom	Eukaryota	78.25	59.59	67.65	Eukaryota	2	181	1	0.246496	2.02748	0.66723	4.16202	0.701512	Marine	2.93747e-08	-5.46225	0.231932	4.53427	0	0
AHSA1	PF08327	Family	non-DUFs	58779	57712	4513	1297.67	28.9037	46.1416	65.285	76.2125	76.6467	55.414	100	75	in PDB	86.02	6.94106	10.5993	0.0725	0.883	Superkingdom	Bacteria	77	42.12	54.45	Bacteria	95	3380	1	0.626997	17.0987	83.2579	2.72613	1.08943	Soil	4.10429e-21	-3.15843	-9.81612	-7.1643	0	0
AHSP	PF09236	Domain	non-DUFs	135	134	40	14347.7	0.244499	1.20673	2.79793	3.00231	1.1976	1.27389	33.3333	25	in PDB	100	6.07146	4.7288	0	2.2727	Class	Mammalia	97.5	88.64	92.86	Eukaryota	0	0	1	NA	0.03924	0.0901083	0.0241578	0.030559	Soil	0.00578589	-1.09369	-3.2952	-2.37865	0	0
AI-2E_transport	PF01594	Family	non-DUFs	82577	81819	8178	374.667	52.7523	62.1785	58.1347	66.5127	71.8563	85.3503	100	75	not in PDB	98.47	0.132514	0.882224	99.9862	99.9862	Superkingdom	Bacteria	93.7	92.87	93.29	Bacteria	311	7352	1	0.943656	82.112	138.881	41.6858	93.659	Soil	3.25517e-30	9.017	-3.75105	-10.7977	1	1
AIB	PF15334	Family	non-DUFs	247	245	42	14083	0.257715	1.27024	2.90155	3.00231	1.79641	0.636943	33.3333	25	not in PDB	95.56	56.124	16.3463	0	4.3478	Class	Mammalia	90.48	86.36	88.37	Eukaryota	0	0	1	NA	NA	NA	NA	NA	NA	NA	NA	NA	NA	0	0
AICARFT_IMPCHas	PF01808	Family	non-DUFs	32486	32432	7931	791.333	50.8888	71.61	78.0311	87.9908	87.4251	67.5159	100	100	in PDB	11.3	2.32459	3.60882	0.0694	0.3008	Superkingdom	Bacteria	86.02	82.68	84.32	Bacteria	288	6534	1	0.983269	52.2833	41.038	73.2128	38.3665	Marine	1.70002e-17	-8.58767	-1.02396	5.76301	0	13
AID	PF18767	Family	non-DUFs	38	38	7	15579.7	0.0396485	0.222293	0.414508	0.461894	1.1976	1.27389	33.3333	25	not in PDB	100	7.27318	8.30556	0	30.7692	Order	Primates	85.71	42.86	57.14	Eukaryota	0	0	1	NA	NA	NA	NA	NA	NA	NA	NA	NA	NA	0	0
AIDA	PF16168	Repeat	non-DUFs	36202	10315	65	7064	0.416309	1.23849	1.96891	2.07852	3.59281	2.54777	33.3333	50	in PDB	5.83	34.2354	36.4785	0	5.9659	Family	Acetobacteraceae	23.08	28.85	25.64	Bacteria	13	51	5.39e-05	5.68633	2.60154	0.588945	0.0563995	5.77267	HumanGut	5.92609e-12	7.29635	3.18319	-2.62138	112	7
Aida_C2	PF14186	Domain	non-DUFs	521	512	154	12351.3	0.958171	4.38234	11.399	17.0901	11.3772	8.28025	66.6667	25	in PDB	12.55	3.27748	6.20034	3.0043	4.2918	Phylum	Chordata	67.53	84.55	75.09	Eukaryota	0	0	1	NA	NA	NA	NA	NA	NA	NA	NA	NA	NA	0	0
Aida_N	PF08910	Family	non-DUFs	415	406	134	11858	0.832617	3.77898	10.0518	15.2425	10.1796	6.36943	66.6667	25	in PDB	1.8	14.2407	12.2982	1.1561	1.7341	Phylum	Chordata	72.39	78.86	75.49	Eukaryota	0	0	1	NA	0.107844	0.185666	0.148019	0.037639	Marine	0.0602613	-2.27237	-1.68177	0.137383	0	0
AidB_N	PF18158	Domain	non-DUFs	15094	15094	2527	3208.33	16.1105	25.3096	36.8912	46.1894	47.9042	22.9299	100	75	in PDB	1.2	11.8648	12.967	0.0324	1.4577	Phylum	Proteobacteria	44.44	39.58	41.87	Bacteria	81	1939	1	0.931893	1.90849	6.86927	1.33158	0.257365	Soil	1.69753e-17	-5.48094	-8.59351	-4.1309	0	2
AIF_C	PF14721	Domain	non-DUFs	1561	1338	411	8675.67	2.63001	8.3201	20.7254	27.9446	28.1437	15.9236	66.6667	50	in PDB	3.94	15.9475	14.1838	0.6421	47.3515	Kingdom	Metazoa	65.94	86.03	74.66	Eukaryota	0	93	1	0	0.234226	0.880496	0.0201689	0.144134	Soil	3.14459e-08	1.86372	-4.56109	-5.95514	0	0
AIF-MLS	PF14962	Family	non-DUFs	720	707	89	12273.7	0.561686	2.69927	7.15026	10.3926	2.39521	0.636943	33.3333	25	in PDB	57.79	54.8548	23.2865	84.6154	85.8974	Phylum	Chordata	100	72.36	83.96	Eukaryota	0	0	1	NA	0.0581811	0.0431267	0.0572952	0.0655648	Marine	0.867818	-0.437977	0.13532	0.478368	0	0
AIG1	PF04548	Domain	non-DUFs	43263	38837	374	5808	2.30622	9.55859	24.456	36.9515	28.1437	14.6497	100	75	in PDB	71.16	4.61748	7.04544	0.7547	18.7791	Superkingdom	Eukaryota	94.92	31.95	47.81	Eukaryota	0	17	1	0	0.26316	0.231232	0.371411	0.179701	Marine	0.228625	-1.75823	-0.507312	0.887157	0	0
AIG2_2	PF13772	Family	non-DUFs	5568	5554	1404	4049.67	9.0861	17.4023	33.2642	39.9538	39.521	25.4777	100	100	in PDB	89.24	2.82206	6.00533	0	3.3784	Class	Actinobacteria	45.37	54.96	49.71	Bacteria	28	1037	1	0.602335	2.60147	1.59407	4.2024	1.60136	Marine	3.69383e-13	-7.20629	-0.255925	5.42937	0	0
Ail_Lom	PF06316	Family	non-DUFs	11313	10662	92	8360.33	0.555078	1.23849	1.34715	1.38568	2.39521	2.54777	33.3333	75	not in PDB	100	2.72767	3.66163	0	0	Order	Enterobacterales	64.13	34.91	45.21	Bacteria	12	50	0.000193	5.3539	0.176312	0.0286037	0.0360326	0.367186	HumanGut	0.00188909	3.15011	2.87986	0.348983	1	2
Aim19	PF10315	Family	non-DUFs	248	248	169	12834	1.03747	3.42966	7.15026	9.93072	13.7725	3.82166	33.3333	25	not in PDB	98.86	0.622761	2.21763	76.5714	76.5714	Class	Saccharomycetes	40.83	92	56.56	Eukaryota	0	0	1	NA	NA	NA	NA	NA	NA	NA	NA	NA	NA	0	0
Aim21	PF11489	Family	non-DUFs	582	546	339	11450	2.02868	4.73166	7.25389	6.92841	7.18563	0.636943	33.3333	25	not in PDB	92.24	97.4988	3.67582	0	0	Phylum	Ascomycota	99.12	88.65	93.59	Eukaryota	0	0	1	NA	NA	NA	NA	NA	NA	NA	NA	NA	NA	0	0
AIM24	PF01987	Family	non-DUFs	16858	16807	3272	2229.67	21.0137	34.4236	43.3161	50.3464	58.6826	32.4841	100	100	in PDB	93.61	1.52107	3.75615	1.3816	2.9655	Superkingdom	Bacteria	76.38	30.29	43.37	Bacteria	70	2429	1	0.642879	9.91567	19.8078	3.70551	11.177	Soil	2.18345e-22	7.45662	-3.52401	-9.34433	0	0
AIM3	PF17096	Family	non-DUFs	145	145	52	14197.3	0.330404	0.889171	1.03627	0.692841	1.1976	0.636943	33.3333	25	not in PDB	98.31	86.9297	11.531	0	0	Class	Saccharomycetes	76.92	53.33	62.99	Eukaryota	0	0	1	NA	NA	NA	NA	NA	NA	NA	NA	NA	NA	0	0
AIM5	PF17050	Family	non-DUFs	497	497	362	11436.3	2.20049	5.33503	8.70466	9.23788	10.1796	1.27389	33.3333	25	not in PDB	99.18	22.2066	15.0955	0.8174	38.1471	Phylum	Ascomycota	87.85	83.91	85.83	Eukaryota	0	0	1	NA	NA	NA	NA	NA	NA	NA	NA	NA	NA	0	0
AIMP2_LysRS_bd	PF16780	Domain	non-DUFs	251	249	71	13693	0.449349	1.96888	4.76684	6.46651	2.99401	1.27389	33.3333	25	in PDB	1.11	22.7011	16.8179	0	0	Class	Mammalia	53.52	86.36	66.09	Eukaryota	0	0	1	NA	NA	NA	NA	NA	NA	NA	NA	NA	NA	0	0
AIP3	PF03915	Family	non-DUFs	6401	5047	777	5467.67	4.80407	14.3855	30.2591	35.7968	32.3353	12.1019	66.6667	50	in PDB	85.43	29.6181	14.0739	0.2058	1.0288	Superkingdom	Eukaryota	99.74	69.76	82.1	Eukaryota	0	0	1	NA	1.14024	0.529916	0.676045	1.82504	HumanGut	6.31938e-06	4.74447	3.26989	-0.524339	0	0
AIPR	PF10592	Family	non-DUFs	4725	4723	877	4419.33	5.75563	13.2741	19.3782	21.94	22.7545	21.0191	66.6667	100	not in PDB	99.59	2.98638	3.73474	3.8776	4.3878	Superkingdom	Bacteria	96.47	10.25	18.54	Bacteria	24	822	1	0.651326	5.61423	7.74658	2.03416	7.90338	HumanGut	1.24096e-18	8.90743	1.18845	-5.85332	0	0
AIRC	PF00731	Domain	non-DUFs	29379	29303	8124	893.333	52.1575	72.4039	78.342	89.6074	92.2156	73.8854	100	100	in PDB	88.22	1.26227	2.76613	2.8752	3.0135	Superkingdom	Bacteria	84.69	83.38	84.03	Bacteria	294	6586	1	0.995828	40.5404	32.9587	50.1704	35.1905	Marine	4.99683e-11	-6.13944	0.790029	5.61703	0	5
AIRS	PF00586	Domain	non-DUFs	103626	88708	8502	338.667	54.4836	75.1667	82.7979	94.6882	97.006	77.0701	100	100	in PDB	6.1	0.994774	3.08944	0.0545	0.3559	Superkingdom	Bacteria	83.58	86.12	84.83	Bacteria	298	6808	1	0.976463	80.8342	85.763	115.691	47.3063	Marine	2.62559e-25	-10.6903	-5.52662	2.99219	9	15
AIRS_C	PF02769	Domain	non-DUFs	137723	107910	8571	263.333	54.8668	75.7701	83.8342	95.843	98.2036	77.707	100	100	in PDB	4.12	3.45585	6.3826	0.085	0.3666	Superkingdom	Bacteria	83.16	86.39	84.75	Bacteria	299	6829	1	0.976726	113.262	105.761	141.135	91.4583	Marine	5.75313e-15	-8.13938	-1.99453	4.45504	9	35
AJAP1_PANP_C	PF15298	Family	non-DUFs	551	546	103	12673.3	0.647591	3.17561	8.39378	11.5473	2.99401	1.27389	33.3333	25	not in PDB	95.81	47.2734	14.0174	82.9016	83.9378	Phylum	Chordata	98.06	82.11	89.38	Eukaryota	0	0	1	NA	NA	NA	NA	NA	NA	NA	NA	NA	NA	0	0
AKAP_110	PF05716	Family	non-DUFs	1481	1074	97	11995.7	0.601335	2.95332	7.77202	10.6236	2.39521	0.636943	33.3333	25	not in PDB	52.45	22.094	15.7567	0.7481	0.7481	Phylum	Chordata	100	78.86	88.18	Eukaryota	0	0	1	NA	NA	NA	NA	NA	NA	NA	NA	NA	NA	0	0
AKAP2_C	PF15304	Family	non-DUFs	1594	1422	135	11275	0.852442	4.03303	10.8808	15.0115	5.38922	2.54777	33.3333	25	not in PDB	70.9	86.9855	14.1722	0	0.271	Phylum	Chordata	82.22	90.24	86.05	Eukaryota	0	0	1	NA	NA	NA	NA	NA	NA	NA	NA	NA	NA	0	0
AKAP28	PF14469	Family	non-DUFs	519	519	198	12116.7	1.24232	5.14449	12.9534	18.9376	16.7665	9.55414	66.6667	25	not in PDB	94.5	1.08228	3.69294	0.4545	0.9091	Kingdom	Metazoa	80.3	50.48	61.99	Eukaryota	0	0	1	NA	NA	NA	NA	NA	NA	NA	NA	NA	NA	0	0
AKAP7_NLS	PF10469	Domain	non-DUFs	7367	7283	902	6911.33	5.54417	17.2118	38.9637	51.7321	44.3114	22.293	100	100	in PDB	55.98	9.79662	15.8579	0.81	6.1059	Superkingdom	Eukaryota	95.23	77.32	85.35	Eukaryota	0	35	1	0	0.07305	0.0989329	0.101611	0.036021	Soil	0.0326255	-1.30042	-2.67208	-1.60282	0	0
AKAP7_RIRII_bdg	PF10470	Domain	non-DUFs	643	643	97	12578	0.607943	2.98507	7.77202	10.6236	2.39521	0.636943	33.3333	25	in PDB	64.67	75.4263	14.4668	0	0	Phylum	Chordata	100	78.86	88.18	Eukaryota	0	0	1	NA	NA	NA	NA	NA	NA	NA	NA	NA	NA	0	0
AKAP95	PF04988	Family	non-DUFs	1410	1391	118	9915.67	0.740104	3.55668	9.53368	13.3949	2.99401	1.27389	33.3333	25	not in PDB	97.72	23.5379	14.7079	0	0.495	Phylum	Chordata	99.15	95.12	97.1	Eukaryota	0	0	1	NA	0.260937	0.0906337	0.427438	0.185594	Marine	0.0402098	-2.57987	-0.629905	1.41432	0	0
AKNA	PF12443	Family	non-DUFs	601	589	58	12280.3	0.363444	1.71483	4.35233	5.54273	2.99401	1.27389	33.3333	25	not in PDB	98.37	56.5925	26.1148	0	0	Class	Mammalia	75.86	100	86.27	Eukaryota	0	0	1	NA	0.117598	0.153227	0.0342168	0.177055	Soil	0.159384	1.29744	-0.879465	-1.8878	0	0
Ala_racemase_C	PF00842	Domain	non-DUFs	38917	38905	7048	978.667	45.4966	52.3658	40.5181	40.8776	52.0958	64.3312	100	75	in PDB	1.36	1.54077	4.41198	0	0.6994	Superkingdom	Bacteria	99.5	85	91.68	Bacteria	302	6711	1	1.00387	30.0378	23.7658	25.6286	36.7501	HumanGut	1.22871e-15	7.06888	6.90743	1.22077	0	0
Ala_racemase_N	PF01168	Domain	non-DUFs	107436	107384	8346	327.667	53.5254	72.4992	80.4145	91.455	94.012	82.8025	100	75	in PDB	46.65	2.12712	4.48441	0.0765	0.5309	Superkingdom	Bacteria	87.49	88.5	87.99	Bacteria	305	6997	1	0.972404	76.05	66.6762	79.0428	77.4577	Marine	9.47599e-05	-1.76236	3.07042	4.40914	1	0
ALAD	PF00490	Domain	non-DUFs	25393	25318	6917	1164.67	44.2543	68.1169	76.4767	87.2979	88.6228	46.4968	100	75	in PDB	98.86	4.18139	4.95025	0.4318	0.7421	Superkingdom	Bacteria	82.85	69.46	75.57	Bacteria	249	5482	1	1.01326	33.7447	37.1764	58.7117	9.77298	Marine	3.04241e-28	-11.3431	-5.7745	3.26306	1	0
AlaDh_PNT_C	PF01262	Domain	non-DUFs	70778	70743	6323	669	40.5405	57.7326	67.4611	75.0577	76.0479	54.1401	100	75	in PDB	2.17	2.13568	3.98283	3.7394	19.7343	Superkingdom	Bacteria	88.47	67.8	76.77	Bacteria	219	5375	1	0.908918	53.2798	54.8984	93.4146	16.4503	Marine	2.94456e-28	-11.3496	-5.75453	3.28782	0	0
AlaDh_PNT_N	PF05222	Domain	non-DUFs	38806	38791	6563	903	41.9811	62.9089	76.8912	88.6836	86.2275	56.6879	100	75	in PDB	11.23	1.86614	4.0562	0.4934	19.0983	Superkingdom	Bacteria	84.28	67.03	74.67	Bacteria	217	5314	1	0.910955	41.9999	43.8816	75.4657	11.0575	Marine	2.48813e-29	-11.575	-5.94907	3.2742	0	0
AlaE	PF06610	Family	non-DUFs	1361	1361	186	9920	1.1432	2.34995	2.27979	2.77136	1.79641	3.82166	0	50	not in PDB	100	0.02839	0.283028	98.4456	98.4456	Family	Vibrionaceae	31.18	76.32	44.27	Bacteria	28	156	1.56e-07	4.00398	0.160011	0.0147452	0.086925	0.289343	HumanGut	0.0193631	2.51519	2.26654	0.246313	0	0
Alanine_zipper	PF11839	Family	non-DUFs	1180	1152	346	7747.33	2.18727	3.6202	7.46114	12.2402	13.7725	10.828	100	100	not in PDB	92.92	61.888	33.1837	1.0554	2.9024	Family	Pseudomonadaceae	26.3	91.92	40.9	Bacteria	13	311	1	0.932485	2.22282	2.18717	1.19482	3.16361	HumanGut	2.27762e-08	5.91897	1.10235	-3.58205	0	0
Alb1	PF09135	Family	non-DUFs	621	621	383	11177.7	2.27979	5.30327	7.66839	7.85219	9.58084	1.91083	33.3333	50	not in PDB	97.97	86.9709	20.9643	0	0.2268	Phylum	Ascomycota	95.56	96.57	96.06	Eukaryota	0	1	1	0	NA	NA	NA	NA	NA	NA	NA	NA	NA	0	0
Alba	PF01918	Family	non-DUFs	5058	5055	908	5464	5.69616	16.1639	34.1969	46.1894	45.509	24.2038	100	50	in PDB	97.33	4.90083	8.07127	2.9191	4.2952	Superkingdom	Eukaryota	71.7	58.6	64.49	Eukaryota	0	0	1	NA	0.709312	0.851929	1.1905	0.213843	Marine	6.85092e-08	-5.81479	-2.86129	1.76998	0	0
AlbA_2	PF04326	Domain	non-DUFs	20343	20333	3030	1669.67	19.8308	33.3439	43.5233	50.1155	57.485	64.3312	66.6667	100	in PDB	43.53	3.42526	6.87367	0.1628	4.9376	Superkingdom	Bacteria	91.35	33.55	49.07	Bacteria	102	2666	1	0.853491	32.3891	23.2116	2.81318	63.0225	HumanGut	1.62229e-32	12.4229	5.46514	-4.41862	0	0
Albumin_I	PF08027	Domain	non-DUFs	97	97	6	15293	0.0396485	0.158781	0.103627	0.230947	0	0.636943	33.3333	25	in PDB	2.56	0	0	0	2.5641	Order	Fabales	100	66.67	80	Eukaryota	0	0	1	NA	NA	NA	NA	NA	NA	NA	NA	NA	NA	0	0
Albumin_I_a	PF16720	Domain	non-DUFs	213	213	7	14862.3	0.0462565	0.190537	0.103627	0.230947	0	0.636943	33.3333	25	not in PDB	51.9	0	0	0	2.5316	Order	Fabales	100	77.78	87.5	Eukaryota	0	0	1	NA	NA	NA	NA	NA	NA	NA	NA	NA	NA	0	0
ALC	PF17527	Family	non-DUFs	98	98	31	14696.7	0.20485	0.381073	0.103627	0.230947	0	0	0	25	not in PDB	100	10.195	10.736	0	0	Family	Myoviridae	96.77	7.87	14.56	Viruses	0	0	1	NA	NA	NA	NA	NA	NA	NA	NA	NA	NA	0	0
AlcCBM31	PF11606	Family	non-DUFs	51	44	6	15380.3	0.0396485	0.127024	0.414508	0.923788	1.79641	1.27389	0	25	in PDB	25	5.87561	5.319	0	14.2857	Genus	Flammeovirga	33.33	100	50	Bacteria	0	6	1	0	0.0488365	0	0.0714332	0.0498654	Marine	0.21855	-0.893769	1.09898	1.78546	0	0
Ald_deCOase	PF11266	Domain	non-DUFs	802	802	178	8838	1.08372	2.44522	3.8342	4.15704	5.98802	3.82166	0	25	in PDB	99.47	0.355625	1.38742	3.7234	4.2553	Phylum	Cyanobacteria	82.58	88.02	85.22	Bacteria	4	173	1	0.51579	2.92531	1.07868	7.04543	0.0251075	Marine	9.2154e-29	-11.5577	-4.86054	4.3311	0	0
Ald_Xan_dh_C	PF01315	Domain	non-DUFs	48372	48264	4271	1133.33	27.4103	44.1092	58.9637	71.8245	68.2635	43.3121	100	75	in PDB	0.62	5.7531	9.17888	0.023	1.1186	Superkingdom	Bacteria	80.78	41.81	55.1	Bacteria	87	3363	1	0.5771	30.6608	58.4764	32.116	17.1819	Soil	3.82606e-16	-6.60401	-7.54004	-2.20943	0	0
Ald_Xan_dh_C2	PF02738	Family	non-DUFs	112132	72456	4770	690	30.6416	48.5233	61.0363	72.9792	70.0599	43.3121	100	75	in PDB	5.46	5.43577	6.76441	2.6122	11.1623	Superkingdom	Bacteria	82.64	47.78	60.55	Bacteria	102	3840	1	0.592554	91.431	234.201	89.9097	30.3382	Soil	7.4768e-25	-8.25327	-9.44161	-2.77945	0	0
Aldedh	PF00171	Family	non-DUFs	407772	395897	8529	113.667	54.6686	76.6275	86.2176	96.5358	97.006	78.3439	100	100	in PDB	88.93	3.02778	4.37967	0.9582	3.1641	Superkingdom	Bacteria	84.12	86.96	85.52	Bacteria	319	6856	0.266111	1.03796	298.585	381.996	491.288	88.6608	Marine	1.68018e-28	-11.0751	-7.10831	1.73994	9	3
Aldo_ket_red	PF00248	Domain	non-DUFs	249368	237230	8132	189	52.032	74.2458	85.6995	96.5358	97.6048	81.5287	100	75	in PDB	91.44	2.97117	4.45017	0.4035	1.2722	Superkingdom	Bacteria	82.66	81.47	82.06	Bacteria	265	6457	1	0.915533	160.485	220.613	138.699	153.785	Soil	2.05928e-06	2.22376	-3.53291	-5.22775	0	0
Aldolase	PF01081	Domain	non-DUFs	27419	27392	4647	1547.33	29.9544	39.4411	34.1969	38.1062	43.7126	34.3949	100	75	in PDB	99.49	0.241547	1.2053	0.1372	0.2607	Superkingdom	Bacteria	96.41	54.3	69.47	Bacteria	178	4302	1	0.923014	18.5783	17.8627	14.936	22.1694	HumanGut	4.03716e-10	6.69281	2.63252	-2.68717	0	0
Aldolase_II	PF00596	Domain	non-DUFs	62810	62392	6660	660	42.7807	65.7352	80.4145	91.6859	91.6168	62.4204	100	100	in PDB	88.08	2.29751	4.46895	0.1241	0.5671	Superkingdom	Bacteria	81.64	65.9	72.93	Bacteria	219	5218	1	0.936265	54.0416	53.3526	56.7396	51.9149	Marine	0.0191537	-2.43938	0.509376	2.42406	1	0
Aldose_epim	PF01263	Family	non-DUFs	55640	55228	6261	744.667	40.0119	57.2245	70.5699	80.3695	77.2455	44.586	100	75	in PDB	97.43	6.42199	8.19896	0.3196	1.3919	Superkingdom	Bacteria	84.16	63.86	72.62	Bacteria	215	5054	1	0.948991	53.085	40.768	21.0073	87.3437	HumanGut	5.12719e-32	12.2503	5.84016	-3.91366	0	3
ALF	PF03752	Repeat	non-DUFs	6748	1635	168	9287.33	1.10355	0.920927	1.1399	1.84758	0.598802	0.636943	0	25	not in PDB	18.31	17.7703	19.2757	0	15.6375	Order	Streptomycetales	65.48	46.61	54.46	Bacteria	2	166	1	0.26877	0.287301	0.820305	0.266487	0.072844	Soil	2.73101e-07	-1.82127	-5.60103	-4.07287	0	0
Alfin	PF12165	Family	non-DUFs	1833	1804	97	11322	0.588119	2.19117	4.35233	7.3903	4.79042	1.91083	33.3333	50	not in PDB	17.67	6.05639	5.44196	76.0446	77.5302	Kingdom	Viridiplantae	97.94	100	98.96	Eukaryota	0	1	1	0	NA	NA	NA	NA	NA	NA	NA	NA	NA	0	0
ALG11_N	PF15924	Family	non-DUFs	2179	2135	976	7916.33	6.01335	18.7361	40.2073	51.2702	45.509	17.1975	100	25	not in PDB	6.37	0.421098	2.89093	40.1877	65.1024	Superkingdom	Eukaryota	99.9	87.76	93.44	Eukaryota	0	0	1	NA	0.0767582	0.0910644	0.138929	0.0145456	Marine	0.0249404	-2.62922	-1.8691	0.234468	0	0
Alg14	PF08660	Family	non-DUFs	3872	3762	1448	4508.67	9.03985	24.9285	49.9482	64.6651	62.8743	33.758	100	75	not in PDB	89.03	1.9289	6.30284	54.4872	65.5594	Superkingdom	Eukaryota	66.37	86.5	75.11	Eukaryota	8	453	1	0.393959	2.19006	0.445803	0.344662	4.61403	HumanGut	9.81047e-25	9.95597	7.35263	-0.617406	5	0
ALG3	PF05208	Family	non-DUFs	2216	2137	949	7328.67	5.84154	18.1645	38.9637	49.1917	45.509	19.1083	100	75	not in PDB	91.47	0.338983	1.57598	98.902	99.2399	Superkingdom	Eukaryota	98.84	84.43	91.07	Eukaryota	1	8	1	2.78849	0.159797	0.250205	0.288438	0.00446599	Soil	6.12242e-05	-3.70355	-3.78887	-0.806695	0	0
Alg6_Alg8	PF03155	Family	non-DUFs	4356	3729	977	6428.33	6.01335	18.8314	40.7254	51.963	45.509	19.7452	100	50	not in PDB	76.04	0.203446	1.3163	98.0278	98.7239	Superkingdom	Eukaryota	98.77	86.86	92.43	Eukaryota	0	11	1	0	0.20489	0.246492	0.329607	0.0744432	Marine	0.00203601	-3.46215	-2.28184	0.485172	0	0
AlgF	PF11182	Family	non-DUFs	1271	1271	190	10668.3	1.18285	1.87361	2.90155	3.69515	4.79042	3.18471	33.3333	50	not in PDB	99.07	4.71366	6.35423	0.463	0.9259	Family	Pseudomonadaceae	40.53	77.78	53.29	Bacteria	9	178	1	1.12793	0.0741906	0.209302	0.0356037	0.0498077	Soil	0.0740602	-0.0747745	-2.1984	-2.1032	14	0
Alginate_exp	PF13372	Domain	non-DUFs	8609	8594	1200	3727.67	7.7711	12.6389	14.4041	15.7044	20.3593	18.4713	100	50	in PDB	99.34	3.3548	4.8362	0.1657	1.8232	Phylum	Proteobacteria	60.42	25.56	35.92	Bacteria	38	1157	1	0.732671	3.36816	7.67865	1.96799	2.74248	Soil	9.34871e-05	2.464	-2.45122	-4.3533	16	0
Alginate_lyase	PF05426	Domain	non-DUFs	11267	11210	1301	2926	8.29974	13.7504	22.3834	27.9446	32.3353	19.7452	100	75	in PDB	76.96	4.09433	5.10029	0.1197	5.9058	Phylum	Proteobacteria	36.97	16.95	23.25	Bacteria	41	990	1	0.923863	11.1142	7.7366	5.03953	18.0592	HumanGut	8.30181e-19	9.13571	4.88193	-2.40071	15	0
Alginate_lyase2	PF08787	Domain	non-DUFs	4710	4504	529	6339.67	3.36351	6.79581	11.0881	17.552	19.7605	16.5605	100	50	in PDB	84.75	11.4038	10.4542	0	3.3658	Genus	Pseudomonas	11.72	65.26	19.87	Bacteria	10	364	1	0.612855	0.535487	0.708641	0.633791	0.371259	Soil	0.104062	-0.957119	-2.18322	-1.39267	0	0
ALGX	PF16822	Domain	non-DUFs	7297	7284	737	4606.33	4.77103	9.05049	12.6425	15.4734	17.9641	19.7452	66.6667	75	in PDB	89.58	4.50135	6.68996	0	35.4037	Order	Clostridiales	17.77	22.9	20.02	Bacteria	16	717	1	0.497806	3.52043	4.63383	1.02185	5.28203	HumanGut	4.83705e-14	7.85796	1.8363	-4.38881	30	0
ALIX_LYPXL_bnd	PF13949	Domain	non-DUFs	3747	3690	981	5649.33	6.04639	18.8631	40.1036	51.0393	44.3114	17.8344	100	50	in PDB	4.93	16.6944	11.3657	0.4405	2.3984	Superkingdom	Eukaryota	99.8	88.12	93.59	Eukaryota	0	1	1	0	0.679646	0.642905	0.455716	0.897257	HumanGut	0.100686	2.14567	1.27775	-0.434859	0	0
Alk_phosphatase	PF00245	Domain	non-DUFs	24343	20351	3024	1854.33	19.3749	38.2979	55.2332	61.6628	65.8683	38.8535	100	75	in PDB	85.07	12.5165	12.7243	0.7498	19.9898	Superkingdom	Bacteria	74.24	27.21	39.82	Bacteria	91	2154	1	0.942442	21.283	14.8077	11.5061	32.9151	HumanGut	1.12675e-23	10.0012	6.5596	-1.43301	0	0
AlkA_N	PF06029	Domain	non-DUFs	11638	11631	1626	3762.33	10.5002	12.0038	14.715	16.6282	17.9641	10.828	66.6667	50	in PDB	2.67	4.67196	9.28898	0.0533	0.16	Class	Actinobacteria	51.91	72.82	60.61	Bacteria	80	1542	0.507413	1.15735	1.38101	5.00286	0.489744	0.598593	Soil	6.39769e-08	-0.064078	-5.45398	-5.31352	0	0
Alkyl_sulf_C	PF14864	Domain	non-DUFs	10875	10871	1027	3620.67	6.61468	10.4795	17.513	21.94	25.1497	15.9236	66.6667	100	in PDB	4.73	4.09698	7.26595	0.1526	0.8391	Class	Actinobacteria	32.91	29.16	30.92	Bacteria	37	880	1	0.937946	3.99721	1.48508	5.12441	4.08179	Marine	1.05189e-09	-1.84147	5.11177	6.4792	0	0
Alkyl_sulf_dimr	PF14863	Domain	non-DUFs	9741	9738	1107	3400	7.13011	11.6862	18.9637	23.7875	26.9461	17.8344	66.6667	100	in PDB	3.33	1.41527	3.50378	0.0628	1.7588	Class	Actinobacteria	28.91	27.61	28.24	Bacteria	36	946	1	0.848927	6.10508	3.51314	9.68702	4.01529	Marine	1.5269e-18	-7.25291	2.47416	8.15118	0	0
Allantoicase	PF03561	Family	non-DUFs	11752	5925	1423	3405.33	8.87464	16.4179	30.2591	36.0277	31.1377	13.3758	66.6667	75	in PDB	3.99	11.7513	11.744	0.0295	0.2953	Class	Actinobacteria	31.55	38.74	34.78	Bacteria	31	762	1	0.90754	9.57051	15.1631	17.4533	0.0292451	Marine	1.75492e-27	-10.5721	-7.67028	0.790737	0	0
Allatostatin	PF05953	Repeat	non-DUFs	1055	136	54	14216.3	0.34362	0.666878	1.86528	1.84758	1.79641	0.636943	33.3333	25	in PDB	0	10.0457	25.4237	0.3205	1.6026	Order	Diptera	77.78	89.36	83.17	Eukaryota	0	0	1	NA	NA	NA	NA	NA	NA	NA	NA	NA	NA	0	0
Allene_ox_cyc	PF06351	Family	non-DUFs	483	476	91	12694.3	0.555078	1.87361	3.73057	7.15935	5.38922	2.54777	33.3333	50	in PDB	97.13	5.00739	4.54679	0	0.4717	Phylum	Streptophyta	85.71	96.3	90.7	Eukaryota	0	13	1	0	0.058429	0.289367	0	0.00997987	Soil	5.08362e-08	0.350053	-5.32455	-5.51271	0	0
Allexi_40kDa	PF05549	Family	non-DUFs	42	42	10	13452	0.0660808	0.0635122	0.207254	0.461894	0.598802	0.636943	0	50	not in PDB	100	18.3562	7.65387	0	0	Genus	Allexivirus	60	100	75	Viruses	0	1	1	0	0.522098	0.0958366	0.158074	1.03621	HumanGut	1.18042e-09	5.93282	4.77106	0.0152388	0	0
Alliinase_C	PF04864	Domain	non-DUFs	5045	5003	89	10190.3	0.541862	2.06415	4.14508	7.62125	5.98802	2.54777	33.3333	50	in PDB	64.92	1.54473	2.69057	1.1513	38.9803	Phylum	Streptophyta	89.89	98.77	94.12	Eukaryota	0	2	1	0	NA	NA	NA	NA	NA	NA	NA	NA	NA	0	0
ALMS_motif	PF15309	Family	non-DUFs	2073	2041	214	10327.3	1.34144	5.36678	14.0933	19.1686	13.1737	6.36943	33.3333	25	not in PDB	62.22	58.142	27.4237	0	2.9345	Kingdom	Metazoa	94.39	64.13	76.37	Eukaryota	0	0	1	NA	NA	NA	NA	NA	NA	NA	NA	NA	NA	0	0
ALMS_repeat	PF18727	Repeat	non-DUFs	10417	340	34	14010.7	0.20485	1.04795	2.38342	1.84758	0.598802	0.636943	33.3333	25	not in PDB	0	66.1751	23.2124	0	0	Class	Mammalia	100	77.27	87.18	Eukaryota	0	0	1	NA	NA	NA	NA	NA	NA	NA	NA	NA	NA	0	0
ALMT	PF11744	Family	non-DUFs	10472	10112	139	8103.67	0.826009	3.08034	7.04663	12.4711	13.1737	7.64331	66.6667	50	not in PDB	86.24	4.37404	7.46762	88.5638	95.2128	Kingdom	Viridiplantae	62.59	91.58	74.36	Eukaryota	0	2	1	0	0.146437	0.18271	0.113354	0.160343	Soil	0.215369	0.132837	-1.61185	-1.68999	0	0
ALO	PF04030	Family	non-DUFs	13859	13512	2374	3091	15.1325	26.7386	43.7306	55.8891	56.2874	26.7516	100	75	in PDB	5.36	1.85908	3.83854	4.1115	10.9168	Class	Actinobacteria	41.36	84.73	55.59	Bacteria	53	1581	1	0.74783	2.87619	8.69142	3.2148	0.0272777	Soil	2.41088e-28	-8.32895	-10.4652	-3.72654	0	2
ALP_N	PF17989	Domain	non-DUFs	4584	4583	787	4613	5.12126	9.39981	12.1244	13.6259	18.5629	10.1911	33.3333	100	in PDB	98.54	2.08118	3.78731	0	0.8197	Phylum	Firmicutes	55.53	28.54	37.7	Bacteria	20	714	1	0.624871	6.18313	1.51329	0.0707601	13.7273	HumanGut	2.60075e-32	12.2003	6.6358	-3.09174	0	0
Alph_Pro_TM	PF09608	Family	non-DUFs	2588	2587	888	4999.67	5.72259	7.33566	4.2487	5.08083	4.19162	5.73248	33.3333	50	not in PDB	99.89	0.465597	1.39654	98.8926	99.6678	Class	Alphaproteobacteria	93.69	81.33	87.07	Bacteria	14	872	1	0.358155	6.41246	2.07386	15.4109	0.212033	Marine	3.95093e-30	-11.8168	-3.40412	5.96781	0	0
Alpha_adaptin_C	PF02296	Family	non-DUFs	2481	2474	878	8255.67	5.45166	17.3388	37.8238	48.2679	41.9162	15.2866	100	25	in PDB	2.44	1.84045	3.10544	0.5872	3.5235	Superkingdom	Eukaryota	99.89	78.94	88.19	Eukaryota	0	0	1	NA	0.0490557	0.0256353	0.114947	0	Marine	0.023178	-2.68617	-1.81716	0.330445	0	0
Alpha_adaptinC2	PF02883	Domain	non-DUFs	9852	9838	1046	5442.67	6.35036	19.657	41.9689	53.1178	46.1078	17.1975	100	25	in PDB	2.37	10.8076	14.7126	0.3778	2.4085	Superkingdom	Eukaryota	99.9	94.06	96.89	Eukaryota	0	0	1	NA	0.214539	0.0906176	0.232732	0.25238	Marine	0.511962	-0.905284	0.374856	1.08235	0	0
Alpha_E1_glycop	PF01589	Family	non-DUFs	1972	1966	3	12738.3	0.0198242	0.0317561	0.103627	0	0	0	0	25	in PDB	0	0.476348	0.769457	100	100	Genus	Alphavirus	100	100	100	Viruses	0	0	1	NA	NA	NA	NA	NA	NA	NA	NA	NA	NA	0	1
Alpha_E2_glycop	PF00943	Family	non-DUFs	1869	1869	3	12831	0.0198242	0.0317561	0.103627	0	0	0	0	25	in PDB	0	7.62698	5.67059	100	100	Genus	Alphavirus	100	100	100	Viruses	0	0	1	NA	NA	NA	NA	NA	NA	NA	NA	NA	NA	0	3
Alpha_E3_glycop	PF01563	Family	non-DUFs	1377	1377	3	13128	0.0198242	0.0317561	0.103627	0	0	0	0	25	in PDB	0	0	0	0	100	Genus	Alphavirus	100	100	100	Viruses	0	0	1	NA	0.0467403	0.0250273	0.109229	0	Marine	0.00066347	-3.81544	-0.588672	2.42893	0	2
Alpha_GJ	PF03229	Family	non-DUFs	110	110	31	14645.7	0.20485	0.698634	2.07254	4.15704	7.78443	5.73248	66.6667	75	not in PDB	77.42	42.9469	19.8984	96.7742	96.7742	Genus	Fusarium	9.68	20	13.04	Eukaryota	0	7	1	0	NA	NA	NA	NA	NA	NA	NA	NA	NA	0	0
Alpha_Helical	PF18489	Domain	non-DUFs	129	129	57	13643.3	0.37666	0.508098	0.621762	1.15473	2.99401	1.91083	0	25	in PDB	8.77	0.732145	1.89952	0	0	Family	Methanobacteriaceae	36.84	100	53.85	Archaea	0	0	1	NA	0.0796537	0.00686371	0.00341154	0.180117	HumanGut	0.001802	3.41445	2.4938	-0.239113	0	0
Alpha_kinase	PF02816	Family	non-DUFs	4992	4918	453	6957.33	2.80182	10.5113	26.8394	36.2587	31.7365	13.3758	100	50	in PDB	67.09	2.50977	5.32198	0.6731	13.8462	Superkingdom	Eukaryota	99.56	40.59	57.67	Eukaryota	0	1	1	0	0.241534	0.0499338	0.603045	0	Marine	1.65507e-07	-5.65036	-1.44029	3.03793	0	0
Alpha_L_fucos	PF01120	Domain	non-DUFs	19047	18873	2071	1805	13.3483	24.3252	43.4197	54.7344	50.8982	29.2994	100	75	in PDB	57.49	3.00153	4.08356	1.7973	3.8276	Phylum	Bacteroidetes	24.24	63.38	35.07	Bacteria	49	1418	1	0.770866	42.0148	33.6408	7.76139	76.5065	HumanGut	8.0254e-31	12.017	5.08025	-4.47712	0	1
Alpha_TIF	PF02232	Family	non-DUFs	158	156	27	14588.3	0.165202	0.158781	0.103627	0.230947	0	0	0	25	in PDB	77.78	8.27873	4.52224	7.4074	7.4074	Genus	Varicellovirus	37.04	100	54.05	Viruses	0	0	1	NA	NA	NA	NA	NA	NA	NA	NA	NA	NA	0	1
Alpha-2-MRAP_C	PF06401	Domain	non-DUFs	635	616	262	10922	1.67184	6.06542	15.6477	18.9376	11.976	5.09554	33.3333	25	in PDB	22.26	27.8883	17.4178	0.6645	3.3223	Kingdom	Metazoa	100	83.17	90.81	Eukaryota	0	0	1	NA	0.0934668	0.0831937	0.0742526	0.115254	Marine	0.941872	-0.353862	-0.160664	0.120953	0	0
Alpha-2-MRAP_N	PF06400	Domain	non-DUFs	547	547	212	11988.3	1.34805	5.27151	13.3679	18.0139	10.7784	5.09554	33.3333	25	in PDB	4.31	10.7764	11.9107	1.7167	2.5751	Kingdom	Metazoa	100	67.3	80.46	Eukaryota	0	0	1	NA	NA	NA	NA	NA	NA	NA	NA	NA	NA	0	0
Alpha-amyl_C	PF09071	Domain	non-DUFs	26	26	5	15707.7	0.0330404	0.0317561	0.103627	0.230947	0.598802	0.636943	0	25	in PDB	20	0	0	0	20	Genus	Sulfolobus	80	100	88.89	Archaea	0	0	1	NA	NA	NA	NA	NA	NA	NA	NA	NA	NA	0	0
Alpha-amyl_C2	PF07821	Domain	non-DUFs	1518	1512	149	9918.67	0.925131	3.23912	6.63212	11.3164	13.7725	7.00637	33.3333	50	in PDB	5.05	0.888632	3.65133	0	4.2313	Kingdom	Viridiplantae	63.76	100	77.87	Eukaryota	0	42	1	0	0.171058	0.125157	0.218736	0.148228	Soil	0.769553	-0.640114	-0.59434	-0.0799052	0	0
Alpha-amylase	PF00128	Domain	non-DUFs	226724	204432	7212	285	46.1508	66.6561	78.9637	89.6074	89.2216	61.1465	100	75	in PDB	29.73	2.91299	4.95577	0.6278	6.238	Superkingdom	Bacteria	84.25	73.64	78.59	Bacteria	251	5825	1	0.961251	173.978	158.011	53.2796	289.591	HumanGut	5.81733e-32	12.2866	5.17141	-4.60003	2	11
Alpha-amylase_C	PF02806	Domain	non-DUFs	35443	35405	5646	1294.67	36.1065	56.0178	71.0881	80.6005	81.4371	43.3121	100	75	in PDB	3.56	4.0451	7.65757	0.3149	2.1344	Superkingdom	Bacteria	83	56.79	67.44	Bacteria	189	4497	1	0.937557	21.1619	14.4229	4.40031	39.1958	HumanGut	2.60836e-32	12.3436	5.67062	-4.154	0	3
Alpha-amylase_N	PF02903	Domain	non-DUFs	9213	9213	844	3936.67	5.42523	6.41473	6.01036	9.00693	14.9701	10.1911	33.3333	75	in PDB	1.51	1.08801	3.38461	0.089	2.2242	Phylum	Firmicutes	81.4	44.87	57.85	Bacteria	49	775	0.0882983	1.41044	6.54351	0.330859	0.356791	14.8296	HumanGut	4.9914e-31	10.5972	9.38308	0.874036	0	0
Alpha-E	PF04168	Family	non-DUFs	13575	13532	2562	2540.67	16.5268	24.1664	22.2798	24.0185	28.1437	14.6497	66.6667	75	not in PDB	67.92	1.29893	3.20104	0.3618	0.3876	Phylum	Proteobacteria	60.81	54.92	57.71	Bacteria	63	2489	1	0.564644	8.22902	13.9136	13.5548	0.948796	Marine	5.89216e-22	-9.18432	-7.23362	0.126135	0	0
alpha-hel2	PF14456	Family	non-DUFs	310	309	52	13761	0.34362	0.730391	1.03627	1.38568	2.39521	0.636943	0	25	not in PDB	100	2.47339	2.79065	0	1.7857	Family	Burkholderiaceae	44.23	22.55	29.87	Bacteria	4	48	0.904042	1.85899	NA	NA	NA	NA	NA	NA	NA	NA	NA	0	0
Alpha-L-AF_C	PF06964	Domain	non-DUFs	12798	12769	2020	2326	12.9849	21.0225	29.8446	36.2587	37.7246	21.6561	100	75	in PDB	87.14	5.82083	7.19359	0.2709	2.754	Superkingdom	Bacteria	77.38	18.94	30.44	Bacteria	27	1536	1	0.392131	20.6842	16.533	1.09382	40.1318	HumanGut	4.98056e-32	12.3175	4.92715	-4.86458	0	0
Alpha-mann_mid	PF09261	Domain	non-DUFs	20388	20378	2458	2365	15.6479	31.5338	58.1347	71.5935	73.6527	40.1274	100	75	in PDB	0.83	2.06122	4.46251	0.0578	11.2822	Class	Actinobacteria	22.7	48.14	30.85	Bacteria	54	1409	1	0.854952	7.71022	4.04698	1.49009	14.911	HumanGut	6.18418e-27	10.918	6.3171	-2.39429	0	1
AlphaC_C	PF17480	Domain	non-DUFs	418	418	4	14370.3	0.0264323	0.0317561	0.103627	0.230947	0.598802	0.636943	0	25	in PDB	0	70.8236	17.3324	0	50	Genus	Streptococcus	100	8.33	15.38	Bacteria	3	1	0.00398725	66.9237	0.0487263	0.0869872	0.0229544	0.055182	Soil	0.500476	-0.380476	-1.2092	-0.889314	3	1
AlphaC_N	PF08829	Domain	non-DUFs	433	433	4	14515.3	0.0264323	0.0317561	0.103627	0.230947	0.598802	0.636943	0	25	in PDB	0	4.97529	4.98444	0	50	Genus	Streptococcus	100	8.33	15.38	Bacteria	3	1	0.00398725	66.9237	NA	NA	NA	NA	NA	NA	NA	NA	NA	3	1
ALS_ss_C	PF10369	Family	non-DUFs	16667	16266	6660	1538.33	42.7212	58.9393	56.9948	63.2794	73.0539	40.1274	100	75	in PDB	1.24	1.24695	5.41282	0	0.0939	Superkingdom	Bacteria	87	70.22	77.71	Bacteria	207	5587	1	0.826515	26.3842	12.8607	29.4303	29.5594	Marine	5.49558e-12	-0.218617	6.68636	6.74844	0	0
ALS2CR11	PF15729	Family	non-DUFs	384	354	55	13668.3	0.34362	1.65132	4.04145	4.84988	5.38922	4.4586	66.6667	25	not in PDB	80	27.0743	22.209	0	1.9802	Class	Mammalia	65.45	81.82	72.73	Eukaryota	0	0	1	NA	NA	NA	NA	NA	NA	NA	NA	NA	NA	0	0
ALS2CR8	PF15299	Family	non-DUFs	1006	965	103	12066.7	0.634375	3.1121	8.29016	12.933	8.98204	4.4586	33.3333	25	not in PDB	81.74	15.8898	11.3871	0.4219	1.2658	Phylum	Chordata	86.41	72.36	78.76	Eukaryota	0	0	1	NA	NA	NA	NA	NA	NA	NA	NA	NA	NA	0	0
AltA1	PF16541	Domain	non-DUFs	655	655	126	12321	0.746712	2.15942	3.73057	3.4642	2.39521	0.636943	33.3333	25	in PDB	98.87	1.74046	3.56502	0	0.7519	Class	Sordariomycetes	76.19	96.97	85.33	Eukaryota	0	0	1	NA	NA	NA	NA	NA	NA	NA	NA	NA	NA	0	0
Alveol-reg_P311	PF11092	Family	non-DUFs	198	197	80	13698	0.502214	2.47698	6.63212	9.00693	1.1976	0.636943	33.3333	25	not in PDB	99.09	25.9957	23.0358	0	0.9091	Phylum	Chordata	100	65.04	78.82	Eukaryota	0	0	1	NA	NA	NA	NA	NA	NA	NA	NA	NA	NA	0	0
AMA-1	PF02430	Family	non-DUFs	3320	3230	51	11173	0.231283	0.317561	0.518135	0.461894	1.1976	0.636943	0	25	in PDB	61.06	6.06485	9.30097	29.0541	81.7568	Phylum	Apicomplexa	100	92.73	96.23	Eukaryota	0	0	1	NA	0.0430365	0.00190094	0.0199036	0.0818529	HumanGut	0.48521	0.97561	1.07727	0.290383	0	0
Amastin	PF07344	Family	non-DUFs	732	672	19	13095.7	0.112337	0.285805	0.414508	0.692841	0.598802	0.636943	33.3333	25	not in PDB	87.95	0.217298	2.04968	100	100	Order	Kinetoplastida	89.47	89.47	89.47	Eukaryota	0	0	1	NA	0.0836366	0.102014	0.0453528	0.110052	Soil	0.496834	0.757802	-0.595201	-1.1828	0	0
Amb_V_allergen	PF03913	Family	non-DUFs	8	8	0	16172.3	NA	NA	NA	NA	NA	NA	NA	NA	not in PDB	NA	NA	NA	NA	NA	NA	NA	NA	NA	NA	NA	0	0	1	NA	NA	NA	NA	NA	NA	NA	NA	NA	NA	0	0
Amdase	PF17645	Family	non-DUFs	8231	8230	1453	3180	9.44294	13.6869	15.9585	20.0924	20.9581	13.3758	66.6667	75	in PDB	99.42	1.36821	2.83623	2.8381	2.8798	Class	Alphaproteobacteria	31.52	44.77	37	Bacteria	33	1270	1	0.579654	8.14655	6.471	17.8244	0.169534	Marine	1.88157e-26	-11.062	-4.22365	4.56672	0	0
Amdo_NSP	PF12475	Family	non-DUFs	622	536	1	14508	0.00660808	0.0317561	0.103627	0	0	0	0	25	not in PDB	66.67	27.3076	15.8353	0	0	Genus	Amdoparvovirus	100	100	100	Viruses	0	0	1	NA	NA	NA	NA	NA	NA	NA	NA	NA	NA	0	0
Amelin	PF05111	Family	non-DUFs	317	283	50	13879.3	0.31058	1.42903	3.41969	3.69515	1.1976	0.636943	33.3333	25	not in PDB	85.94	75.68	14.8724	1.2821	1.2821	Class	Mammalia	88	100	93.62	Eukaryota	0	0	1	NA	NA	NA	NA	NA	NA	NA	NA	NA	NA	0	0
Amelogenin	PF02948	Family	non-DUFs	878	790	58	12137.3	0.363444	1.61956	4.04145	4.61894	3.59281	3.82166	66.6667	50	not in PDB	84.62	67.8699	20.8702	2.6316	7.8947	Class	Mammalia	72.41	95.45	82.35	Eukaryota	0	4	1	0	0.0949695	0.0667335	0.202155	0.0108556	Marine	0.00146815	-3.70282	-1.61067	1.33501	0	0
Amelotin	PF15757	Family	non-DUFs	181	176	40	14319	0.244499	1.20673	3.00518	2.77136	0.598802	0.636943	33.3333	25	not in PDB	95.56	47.4623	11.5283	0	0	Class	Mammalia	95	86.36	90.48	Eukaryota	0	0	1	NA	NA	NA	NA	NA	NA	NA	NA	NA	NA	0	0
amfpi-1	PF12190	Family	non-DUFs	45	45	8	15475.7	0.0528646	0.222293	0.725389	1.15473	1.79641	0.636943	33.3333	25	in PDB	88.89	0	0	0	11.1111	Order	Lepidoptera	50	66.67	57.14	Eukaryota	0	0	1	NA	NA	NA	NA	NA	NA	NA	NA	NA	NA	0	0
AMH_N	PF04709	Family	non-DUFs	445	408	74	13296.7	0.475781	2.25468	5.69948	8.08314	2.39521	0.636943	33.3333	25	not in PDB	2.41	18.6507	12.2491	0	1.0638	Phylum	Chordata	100	60.16	75.13	Eukaryota	0	0	1	NA	NA	NA	NA	NA	NA	NA	NA	NA	NA	0	0
Amidase	PF01425	Family	non-DUFs	128203	118524	8344	263	53.6047	72.5627	83.2124	96.0739	97.6048	96.8153	100	75	in PDB	90.24	6.47431	6.75529	0.8141	4.9279	Superkingdom	Bacteria	83.86	84.8	84.33	Bacteria	284	6713	1	0.943758	111.658	160.494	180.14	28.6594	Marine	7.00363e-28	-10.8125	-7.37073	1.27488	2	3
Amidase_2	PF01510	Domain	non-DUFs	57213	56645	5869	826.667	37.8577	46.4909	45.3886	48.4988	53.8922	53.5032	100	100	in PDB	74.61	6.64154	9.29318	0.0971	6.8573	Superkingdom	Bacteria	87.83	62.48	73.02	Bacteria	215	4940	1	0.970891	42.8156	25.7882	34.1243	58.0873	HumanGut	1.62748e-24	8.49337	9.13703	2.2906	21	10
Amidase_3	PF01520	Domain	non-DUFs	58051	57948	6445	689.333	41.5846	48.9362	38.0311	38.5681	47.9042	54.7771	66.6667	100	in PDB	53.22	8.849	9.84586	0.261	9.9666	Superkingdom	Bacteria	97.78	76.38	85.76	Bacteria	257	6045	1	0.948409	57.827	38.1042	24.7108	96.2603	HumanGut	1.35134e-30	11.7679	6.53822	-2.84682	0	3
Amidase_5	PF05382	Family	non-DUFs	4168	4168	209	7388.33	1.36126	1.39727	2.59067	3.4642	6.58683	4.4586	0	50	not in PDB	41	2.87637	5.08146	0	11.4943	Order	Lactobacillales	42.11	28.21	33.78	Bacteria	11	130	0.268829	1.88759	0.652535	0.0935653	0.0754458	1.41646	HumanGut	1.98011e-15	7.64185	6.03078	-0.0931318	0	0
Amidase_6	PF12671	Domain	non-DUFs	5064	5060	867	4819.33	5.63008	7.17688	6.5285	7.85219	11.3772	9.55414	0	75	not in PDB	94.32	2.54575	8.49693	0.0876	8.669	Order	Bacillales	40.14	81.5	53.79	Bacteria	27	836	1	0.720471	2.3415	0.615045	0.0642346	5.14636	HumanGut	8.61526e-25	10.5935	5.35825	-3.08149	0	0
Amidase02_C	PF12123	Domain	non-DUFs	1399	1398	21	11691.3	0.13877	0.158781	0.518135	0.461894	0.598802	0.636943	0	50	in PDB	0	0	0	0	0	Order	Caudovirales	66.67	0.77	1.52	Viruses	4	0	7.15e-05	Inf	0.133715	0.0783072	0.0524908	0.231057	HumanGut	0.0617609	2.38151	0.465806	-1.41934	0	0
Amidinotransf	PF02274	Family	non-DUFs	24602	24349	3731	1640.67	24.1591	35.9797	43.9378	52.194	61.0778	55.414	100	100	in PDB	96.68	2.10729	3.46699	0.1892	0.7725	Superkingdom	Bacteria	90.51	40.93	56.37	Bacteria	155	3222	0.749132	1.07316	21.7045	21.2998	34.6905	10.1942	Marine	2.92138e-19	-9.35734	-4.12649	3.31842	0	0
Amido_AtzD_TrzD	PF09663	Family	non-DUFs	867	848	255	9288	1.67845	3.87425	6.63212	10.3926	10.1796	5.09554	66.6667	50	in PDB	95.31	8.54833	4.89185	0	0	Order	Rhizobiales	19.61	16.13	17.7	Bacteria	2	227	1	0.196545	0.500449	2.12452	0.267023	0	Soil	1.24741e-10	-3.32816	-6.82411	-4.08781	0	0
Amidohydro_1	PF01979	Domain	non-DUFs	306214	301611	8705	125	55.8316	76.818	85.9067	97.4596	99.4012	77.707	100	100	in PDB	84.69	3.98803	5.31658	0.4379	1.9965	Superkingdom	Bacteria	83.65	88.26	85.89	Bacteria	324	6958	0.194343	1.03877	181.359	269.789	168.678	154.084	Soil	1.94978e-12	-3.01815	-7.4619	-4.95949	7	6
Amidohydro_2	PF04909	Domain	non-DUFs	75042	74959	5595	719	36.0074	54.5252	69.1192	81.9861	88.024	64.3312	100	75	in PDB	97.38	2.29756	3.66266	1.3285	2.1548	Superkingdom	Bacteria	82	55.61	66.27	Bacteria	121	4467	1	0.604266	51.9422	145.274	40.7513	21.1813	Soil	1.2101e-22	-6.87823	-9.57805	-3.99764	0	1
Amidohydro_3	PF07969	Domain	non-DUFs	199196	192371	5844	467.333	37.5867	52.9057	57.6166	64.2032	76.0479	57.9618	100	75	in PDB	92.39	4.95916	5.58695	0.1672	2.411	Superkingdom	Bacteria	85.85	60.8	71.19	Bacteria	157	4860	1	0.720646	82.7804	180.615	74.5445	47.3903	Soil	3.9801e-21	-6.0652	-9.46961	-4.53195	0	0
Amidoligase_2	PF12224	Family	non-DUFs	3122	3100	814	4871.33	5.19395	11.5592	18.0311	21.4781	23.9521	14.0127	66.6667	75	not in PDB	98.17	3.78767	5.76422	1.5195	2.6773	Order	Clostridiales	16.09	22.9	18.9	Bacteria	7	574	1	0.272048	7.87381	0.949382	1.13554	16.9677	HumanGut	4.11733e-28	10.376	8.36328	0.0454541	0	0
AMIN	PF11741	Family	non-DUFs	22474	21572	2859	2275.33	18.3903	26.5799	20.9326	20.7852	22.7545	21.0191	66.6667	75	in PDB	6.46	7.19794	12.4668	0.2915	3.4777	Phylum	Proteobacteria	79.89	80.51	80.2	Bacteria	123	2731	1	1.00471	7.45641	9.38148	9.28584	4.96771	Marine	4.918e-10	-6.39888	-4.14913	0.963852	29	6
Amino_oxidase	PF01593	Domain	non-DUFs	173789	161984	6910	472.333	44.2807	65.9892	81.4508	94.2263	97.006	74.5223	100	100	in PDB	81.58	3.71502	6.2747	5.6345	10.3954	Superkingdom	Bacteria	81.27	68.06	74.08	Bacteria	185	5431	1	0.75989	54.8316	84.5561	93.7174	6.82993	Marine	1.22362e-28	-10.948	-7.53762	1.21756	0	1
Aminoglyc_resit	PF10706	Family	non-DUFs	1103	1103	273	8204.67	1.79079	3.33439	6.5285	9.00693	11.976	14.0127	33.3333	50	in PDB	97.97	2.04608	4.51888	0.3413	0.3413	Class	Actinobacteria	44.32	10.44	16.9	Bacteria	5	267	1	0.417751	1.74944	2.07371	0.0334719	3.15194	HumanGut	3.77295e-25	10.5718	2.10116	-6.26779	0	0
Aminopep	PF10023	Family	non-DUFs	3064	3062	530	6214	3.36351	4.28708	5.49223	7.62125	9.58084	8.9172	33.3333	50	not in PDB	99.27	1.27002	2.52515	6.3869	8.5766	Order	Burkholderiales	29.06	46.95	35.9	Bacteria	14	514	1	0.607608	1.36023	4.55871	1.2924	0.02194	Soil	1.9641e-18	-6.35999	-8.52162	-3.36719	0	0
Aminotran_1_2	PF00155	Domain	non-DUFs	636699	635368	9086	63.6667	58.1246	78.3741	87.772	97.9215	100	91.7197	100	100	in PDB	83.36	1.5675	2.96648	1.7494	4.1168	Superkingdom	Bacteria	83.39	91.83	87.41	Bacteria	316	7261	1	0.970844	306.18	271.254	301.562	325.615	HumanGut	0.00126478	1.61246	3.74617	2.41321	22	17
Aminotran_3	PF00202	Domain	non-DUFs	200293	197962	8331	186	53.3272	75.389	85.285	96.5358	97.6048	80.2548	100	100	in PDB	94.97	0.965092	2.26946	0.3981	0.823	Superkingdom	Bacteria	83.1	83.9	83.5	Bacteria	277	6646	1	0.929776	176.734	232.012	248.672	87.8065	Marine	1.73964e-25	-10.2268	-7.22845	0.953066	34	2
Aminotran_4	PF01063	Domain	non-DUFs	74144	74066	8234	402	52.673	73.9917	82.3834	93.3025	95.8084	75.7962	100	100	in PDB	94.9	1.65482	4.57847	0.1677	0.4658	Superkingdom	Bacteria	84.1	83.93	84.02	Bacteria	289	6636	1	0.971517	79.1106	73.3944	117.692	46.888	Marine	2.67109e-23	-10.3497	-4.11554	4.11152	0	7
Aminotran_5	PF00266	Domain	non-DUFs	363276	359762	9423	55	60.3582	78.8504	87.9793	98.1524	100	98.0892	100	100	in PDB	93.58	2.32802	3.88098	0.2797	0.6905	Superkingdom	Bacteria	83.85	95.76	89.41	Bacteria	352	7549	0.000409924	1.04019	194.184	217.106	214.172	166.168	Marine	2.01417e-10	-6.28871	-4.77827	0.258235	16	4
Aminotran_MocR	PF12897	Domain	non-DUFs	46455	46440	969	2378.33	6.22481	6.06542	8.29016	9.23788	11.3772	8.28025	66.6667	50	in PDB	99.3	3.0849	4.65603	0.7968	0.7968	Phylum	Actinobacteria	48.5	38.46	42.9	Bacteria	42	922	1	1.0162	15.191	1.88652	9.90397	25.77	HumanGut	6.93207e-29	8.06936	10.7681	4.22908	0	0
AmiS_UreI	PF02293	Family	non-DUFs	1849	1848	326	7935.33	2.10137	3.96951	6.83938	7.3903	8.98204	5.09554	0	50	in PDB	100	0	0	99.7159	100	Class	Actinobacteria	32.21	9.06	14.14	Bacteria	18	295	0.669967	1.36116	0.52679	0.452232	0.158161	0.891176	HumanGut	5.29709e-07	5.488	2.0096	-2.35	8	1
Amj	PF10997	Family	non-DUFs	1573	1567	318	8957	2.08815	2.66751	3.21244	3.69515	6.58683	2.54777	0	25	not in PDB	99.71	0.001675	0.031166	99.7118	99.7118	Order	Bacillales	50.31	37.47	42.95	Bacteria	9	309	1	0.649745	0.171543	0.391801	0.199279	0.0502172	Soil	0.000608604	-2.8138	-3.6327	-1.35453	2	0
AMMECR1	PF01871	Family	non-DUFs	6525	6490	2461	3728.33	15.6611	36.0432	60.3109	76.2125	79.0419	68.1529	100	75	in PDB	79.82	4.66375	8.34759	0.2469	1.4815	Superkingdom	Bacteria	45.71	13.63	21	Bacteria	7	1118	1	0.139674	2.17313	6.91921	0.860343	1.27824	Soil	6.1268e-08	1.0524	-4.94944	-5.69748	0	0
Ammonium_transp	PF00909	Family	non-DUFs	44063	43491	6814	699.667	43.6794	66.2115	77.7202	89.1455	90.4192	45.8599	100	75	in PDB	92.89	0.189419	0.980616	99.6792	99.7719	Superkingdom	Bacteria	82.54	68.16	74.66	Bacteria	169	5455	1	0.691116	75.4269	51.285	129.816	37.039	Marine	1.68171e-23	-9.84741	-0.651494	7.12245	0	0
Amnionless	PF14828	Family	non-DUFs	651	617	242	9864.67	1.55951	5.68434	14.715	18.7067	13.1737	7.00637	33.3333	25	not in PDB	88.89	4.58358	6.66712	70.5882	74.8366	Kingdom	Metazoa	100	76.83	86.89	Eukaryota	0	0	1	NA	0.426737	0.296524	0.565423	0.358887	Marine	0.132532	-2.03307	-0.426678	1.18313	0	0
AMNp_N	PF10423	Domain	non-DUFs	5859	5857	1358	4636.33	8.65658	9.65386	5.18135	4.61894	3.59281	2.54777	66.6667	50	in PDB	0.73	3.57401	4.30302	0	0	Class	Alphaproteobacteria	58.84	78.1	67.11	Bacteria	64	1291	1	1.10589	0.904771	1.92011	1.13221	0.255862	Soil	1.22766e-08	-5.46266	-4.68889	-0.305084	0	0
AMO	PF02461	Family	non-DUFs	38485	38426	78	8050.67	0.51543	0.889171	1.86528	3.00231	3.59281	3.18471	0	25	in PDB	100	0.012516	0.125781	100	100	Family	Nitrosomonadaceae	34.62	100	51.43	Bacteria	1	77	1	0.289713	0.118243	0.29449	0.0748491	0.0801889	Soil	0.00352174	-0.536405	-3.35935	-2.88108	0	0
AmoC	PF04896	Family	non-DUFs	660	654	90	10637.7	0.594727	1.11146	2.17617	3.9261	4.19162	3.82166	0	50	in PDB	100	0.002387	0.031122	100	100	Family	Nitrosomonadaceae	24.44	81.48	37.61	Bacteria	1	73	1	0.305588	0.501731	0.765406	0.706354	0.202212	Soil	0.000231828	-2.07893	-4.1597	-2.45217	0	0
AMOP	PF03782	Domain	non-DUFs	2106	2079	290	9817.33	1.85687	6.76405	17.8238	21.2471	14.3713	8.9172	33.3333	50	not in PDB	21.82	4.38736	5.86963	0.2121	51.5376	Kingdom	Metazoa	97.93	90.16	93.88	Eukaryota	0	5	1	0	0.0367707	0.196461	0	0	Soil	2.581e-11	0	-6.56925	-6.46091	0	0
AMP_N	PF05195	Domain	non-DUFs	20870	20861	4284	1755	27.2847	45.8241	64.2487	73.6721	71.8563	39.4904	100	75	in PDB	1.78	3.87866	7.36726	0.4416	1.3405	Superkingdom	Bacteria	76.21	39.57	52.09	Bacteria	138	3127	1	0.984487	17.7444	18.8276	21.8539	13.5719	Marine	8.36974e-11	-6.88976	-3.30012	2.18584	0	0
AMP-binding	PF00501	Family	non-DUFs	713535	588301	8544	101	54.6752	75.2937	86.2176	95.1501	97.006	80.8917	100	75	in PDB	22.4	3.12105	4.70555	10.9625	17.2576	Superkingdom	Bacteria	82.99	85.94	84.44	Bacteria	293	6798	1	0.961491	395.846	616.41	487.936	216.468	Marine	5.34773e-24	-9.68012	-7.46629	0.288158	705	42
AMP-binding_C	PF13193	Domain	non-DUFs	490705	404856	8031	182.333	51.4306	72.9438	84.456	94.4573	96.4072	72.6115	100	75	in PDB	1.07	2.62955	6.83056	0.1106	13.2067	Superkingdom	Bacteria	82.39	80.2	81.28	Bacteria	263	6354	1	0.923352	123.221	177.518	168.458	58.7534	Marine	8.24467e-24	-9.91611	-6.87015	1.06052	495	21
AMP-binding_C_2	PF14535	Domain	non-DUFs	13607	13606	2643	2397	17.1413	23.2772	22.6943	26.7898	33.5329	22.293	66.6667	75	in PDB	7.45	6.66419	9.47391	0	0.5835	Superkingdom	Bacteria	94.06	30.13	45.64	Bacteria	65	2421	1	0.598932	11.0684	6.72393	3.27019	19.9874	HumanGut	5.283e-26	10.4756	6.9676	-1.40571	0	1
AmpE	PF17113	Family	non-DUFs	5913	5876	421	6697.67	2.60358	3.46142	3.93782	2.77136	2.39521	1.27389	0	25	not in PDB	96.94	0.39555	1.58943	99.3103	99.3103	Class	Gammaproteobacteria	98.57	40.29	57.2	Bacteria	44	376	8.23e-07	2.6105	0.325036	0.479276	0.308437	0.272495	Soil	0.172741	-1.07529	-1.88752	-1.00868	0	0
AMPK1_CBM	PF16561	Family	non-DUFs	9842	9488	1684	3229.33	10.639	27.2785	52.9534	69.0531	71.8563	41.4013	100	75	in PDB	42.71	11.011	14.9287	0.1763	6.2349	Superkingdom	Eukaryota	60.57	91.81	72.99	Eukaryota	14	635	1	0.491828	5.06293	8.99006	6.43624	2.10883	Soil	7.34152e-13	-5.99139	-6.59609	-1.76401	0	0
AMPKBI	PF04739	Family	non-DUFs	2986	2984	958	8074	5.88119	18.5456	39.7927	50.5774	43.7126	15.2866	100	25	in PDB	10.31	19.7591	20.2193	0	0.7353	Superkingdom	Eukaryota	99.9	86.14	92.51	Eukaryota	0	0	1	NA	NA	NA	NA	NA	NA	NA	NA	NA	NA	0	0
An_peroxidase	PF03098	Domain	non-DUFs	17824	13903	1444	3414.67	9.12575	24.0076	46.7358	57.5058	47.9042	24.2038	100	100	in PDB	51.91	6.28175	9.2854	1.498	18.5904	Superkingdom	Eukaryota	56.02	72.82	63.33	Eukaryota	6	621	1	0.215535	2.53711	11.9998	0.735207	0.0188773	Soil	1.38026e-23	-3.89815	-10.4169	-7.17198	0	0
ANAPC_CDC26	PF10471	Family	non-DUFs	691	691	403	10958.7	2.51107	8.06605	16.8912	22.8637	22.7545	8.9172	100	25	in PDB	97.38	82.5255	20.5251	0	0.716	Phylum	Ascomycota	59.06	62.8	60.87	Eukaryota	0	0	1	NA	NA	NA	NA	NA	NA	NA	NA	NA	NA	0	0
ANAPC1	PF12859	Family	non-DUFs	1701	1698	666	9373.33	4.07718	12.8295	26.8394	36.0277	29.3413	10.1911	100	25	in PDB	59.1	14.3368	14.6326	0.1328	83.6653	Superkingdom	Eukaryota	99.85	59.86	74.85	Eukaryota	0	0	1	NA	NA	NA	NA	NA	NA	NA	NA	NA	NA	0	0
ANAPC10	PF03256	Family	non-DUFs	6052	5986	1052	6320.67	6.39662	19.9111	43.0052	53.5797	46.1078	18.4713	100	50	in PDB	58.09	12.1408	16.9288	0.7977	3.0502	Superkingdom	Eukaryota	99.62	94.33	96.9	Eukaryota	0	3	1	0	0.112737	0.10724	0.212145	0.0256743	Soil	0.0577395	-1.93911	-2.13267	-0.568803	0	0
ANAPC15	PF15243	Family	non-DUFs	581	581	238	11823.7	1.50664	5.62083	12.8497	17.321	13.1737	6.36943	100	25	in PDB	99.69	77.9836	16.2426	0	1.2308	Kingdom	Metazoa	69.75	52.7	60.04	Eukaryota	0	0	1	NA	NA	NA	NA	NA	NA	NA	NA	NA	NA	0	0
ANAPC16	PF17256	Family	non-DUFs	260	221	107	13316.7	0.674024	3.20737	8.49741	12.2402	3.59281	1.91083	33.3333	25	in PDB	92.97	4.45309	5.90183	0	0	Phylum	Chordata	98.13	85.37	91.3	Eukaryota	0	0	1	NA	NA	NA	NA	NA	NA	NA	NA	NA	NA	0	0
ANAPC2	PF08672	Domain	non-DUFs	1525	1524	822	7512.33	5.05518	16.2591	36.1658	45.7275	40.1198	17.1975	100	50	in PDB	6.53	0.486088	2.73638	7.4197	9.9668	Superkingdom	Eukaryota	99.39	73.54	84.53	Eukaryota	0	4	1	0	0.384568	0.015803	0.311662	0.611519	HumanGut	0.000301849	1.80299	4.12128	2.63193	0	0
ANAPC3	PF12895	Domain	non-DUFs	20933	19635	2264	1753.67	14.4254	35.5351	64.1451	77.3672	80.8383	49.6815	100	75	in PDB	16.29	0.84154	3.52232	0.4341	7.7925	Phylum	Bacteroidetes	19.04	54.42	28.21	Bacteria	50	1150	1	0.969909	40.5977	50.9836	28.9267	46.5578	HumanGut	5.45107e-12	7.02007	0.741192	-4.8053	2	0
ANAPC4	PF12896	Domain	non-DUFs	1945	1929	837	8006	5.16091	16.2591	34.4041	46.6513	41.9162	15.2866	100	25	in PDB	18.34	0.383755	1.7375	1.0417	6.5625	Superkingdom	Eukaryota	99.88	75.25	85.83	Eukaryota	0	0	1	NA	0.115763	0.213442	0.131796	0.0585976	Soil	0.0732347	-1.82003	-2.06954	-0.600595	0	0
ANAPC4_WD40	PF12894	Repeat	non-DUFs	56567	46230	1627	2061.33	10.0641	27.7231	55.4404	68.5912	66.4671	34.3949	100	100	in PDB	14.2	1.73746	5.14405	0.2207	5.4312	Superkingdom	Eukaryota	67.06	98.2	79.69	Eukaryota	8	516	1	0.345859	10.7284	27.9976	12.7337	1.36844	Soil	1.80258e-23	-7.88761	-9.25232	-2.88154	0	0
ANAPC5	PF12862	Family	non-DUFs	10577	4824	991	5564	6.17194	19.4983	42.1762	57.7367	53.8922	23.5669	100	75	in PDB	67.23	1.67145	6.81064	0.3232	9.1144	Superkingdom	Eukaryota	84.66	75.52	79.83	Eukaryota	3	141	1	0.474636	0.449607	1.2839	0.245211	0.268562	Soil	5.35185e-07	0.0750728	-5.04668	-5.02264	0	0
ANAPC8	PF04049	Family	non-DUFs	1665	1634	847	8154.33	5.20056	16.4814	34.8187	46.1894	42.515	14.6497	100	25	in PDB	7.01	19.4188	17.0295	0.1974	2.4679	Superkingdom	Eukaryota	99.88	76.15	86.41	Eukaryota	0	0	1	NA	0.129499	0.0407983	0.301548	0.0134612	Marine	0.000216408	-4.17751	-1.09036	2.22096	0	0
ANAPC9	PF12856	Family	non-DUFs	99	99	45	14532.7	0.270931	0.825659	0.518135	0.230947	0.598802	0.636943	33.3333	25	not in PDB	97.87	39.0078	20.8774	0	0	Class	Saccharomycetes	100	60	75	Eukaryota	0	0	1	NA	NA	NA	NA	NA	NA	NA	NA	NA	NA	0	0
ANATO	PF01821	Domain	non-DUFs	2347	2304	120	10661.3	0.753321	3.6202	9.74093	13.8568	4.19162	1.27389	33.3333	25	in PDB	2.49	0.751632	2.97639	0	4.4684	Phylum	Chordata	97.5	95.12	96.3	Eukaryota	0	0	1	NA	NA	NA	NA	NA	NA	NA	NA	NA	NA	0	0
Androgen_recep	PF02166	Family	non-DUFs	574	501	58	13343	0.363444	1.68307	4.04145	4.84988	5.38922	3.82166	66.6667	25	in PDB	18.8	59.7692	15.5327	0	53.7879	Class	Mammalia	67.24	88.64	76.47	Eukaryota	0	0	1	NA	NA	NA	NA	NA	NA	NA	NA	NA	NA	0	0
Anemone_cytotox	PF06369	Family	non-DUFs	512	507	24	13846	0.151986	0.762147	2.27979	5.08083	5.98802	3.82166	100	25	in PDB	97.47	1.75492	3.46607	0	2.5316	Class	Actinopteri	45.83	73.33	56.41	Eukaryota	0	0	1	NA	NA	NA	NA	NA	NA	NA	NA	NA	NA	0	0
ANF_receptor	PF01094	Family	non-DUFs	120124	117904	712	3401.67	4.53314	14.6078	33.6788	44.5727	37.7246	26.1146	100	75	in PDB	20.69	1.15594	2.72499	5.1317	82.4715	Kingdom	Metazoa	44.1	99.68	61.15	Eukaryota	7	210	1	0.743597	3.40942	3.43893	5.99125	1.07288	Marine	3.98064e-18	-9.08676	-3.45338	3.76712	0	0
AnfG_VnfG	PF03139	Family	non-DUFs	222	222	66	13861.7	0.403093	1.23849	3.00518	4.38799	7.18563	4.4586	0	50	in PDB	94.74	0.130182	0.680338	0	0	Family	Clostridiaceae	9.09	3.17	4.71	Bacteria	1	60	1	0.371798	NA	NA	NA	NA	NA	NA	NA	NA	NA	0	0
AnfO_nitrog	PF09582	Family	non-DUFs	333	333	117	10323.7	0.746712	1.77834	3.00518	4.15704	5.98802	3.82166	0	50	not in PDB	99.31	2.18678	3.61243	1.3889	2.0833	Order	Clostridiales	51.28	10.49	17.42	Bacteria	2	101	1	0.441741	1.61772	0.124714	4.12664	0.0128778	Marine	1.42697e-29	-11.1041	-0.662898	8.10192	0	0
Angiomotin_C	PF12240	Family	non-DUFs	1797	1742	199	9419.33	1.26875	4.98571	12.8497	17.321	10.1796	4.4586	33.3333	25	not in PDB	96.21	45.3455	13.4112	0.1946	2.9183	Kingdom	Metazoa	100	63.17	77.43	Eukaryota	0	0	1	NA	0.174104	0.0570785	0.101073	0.291032	HumanGut	0.0176434	2.84411	1.69341	-0.576669	0	0
Anillin	PF08174	Domain	non-DUFs	3507	3503	566	8552	3.49567	10.3525	23.3161	27.2517	19.1617	8.9172	66.6667	25	in PDB	21.07	9.83157	13.4915	0.1676	3.8558	Kingdom	Metazoa	53.18	95.56	68.33	Eukaryota	0	0	1	NA	NA	NA	NA	NA	NA	NA	NA	NA	NA	0	0
Anillin_N	PF16018	Family	non-DUFs	1134	882	141	11823.7	0.898698	4.06478	10.2591	13.8568	6.58683	3.18471	33.3333	25	not in PDB	10.61	86.384	11.0414	0	3.2258	Phylum	Chordata	75.18	86.18	80.3	Eukaryota	0	0	1	NA	NA	NA	NA	NA	NA	NA	NA	NA	NA	0	0
Ank	PF00023	Repeat	non-DUFs	800309	247533	1664	1996.33	10.4342	28.8663	58.0311	71.1316	68.8623	36.3057	100	100	in PDB	12.66	4.95782	12.072	0.2842	17.0456	Superkingdom	Eukaryota	60.46	90.55	72.5	Eukaryota	35	582	0.330837	1.34154	6.2265	9.28384	10.0269	1.46851	Soil	2.78324e-17	-7.37345	-7.35204	-1.41794	8	0
Ank_2	PF12796	Repeat	non-DUFs	782312	277416	4983	566.333	31.8179	54.1759	76.5803	87.067	86.2275	54.7771	100	100	in PDB	17.41	5.34453	10.0242	0.5864	16.5516	Superkingdom	Bacteria	76.22	46.03	57.4	Bacteria	162	3636	1	0.993917	61.7973	74.8373	95.8693	25.4274	Soil	1.55522e-15	-6.92404	-7.00625	-1.43215	47	0
Ank_3	PF13606	Repeat	non-DUFs	427174	192917	1104	2460	6.91865	21.2766	47.1503	61.4319	57.485	29.2994	100	100	in PDB	16.4	2.65188	8.31823	0.3551	15.7739	Superkingdom	Eukaryota	75.36	74.89	75.12	Eukaryota	17	236	0.284938	1.60693	4.50767	5.29698	5.91256	2.89795	Soil	0.0193431	-1.8506	-2.75337	-1.24904	0	0
Ank_4	PF13637	Repeat	non-DUFs	722302	241666	2441	1357	15.3968	37.3769	66.7358	79.4457	79.0419	43.949	100	100	in PDB	12.71	4.76871	10.5099	0.3391	11.3625	Superkingdom	Bacteria	54.12	16.01	24.71	Bacteria	71	1250	0.166267	1.26709	17.0409	26.9484	24.1872	6.27463	Soil	3.90927e-14	-5.47003	-7.45558	-3.02033	7	0
Ank_5	PF13857	Repeat	non-DUFs	404816	179128	2464	1529.67	15.5356	37.2499	66.2176	79.9076	79.0419	44.586	100	100	in PDB	13.39	9.04409	15.0713	0.5056	13.9975	Superkingdom	Bacteria	55.24	16.49	25.4	Bacteria	54	1307	1	0.921673	11.8034	18.7807	16.3567	4.65295	Soil	3.01531e-12	-5.02398	-6.93935	-2.86427	1	0
ANKH	PF07260	Family	non-DUFs	548	517	154	11996.3	0.964779	4.25532	10.8808	15.7044	6.58683	5.73248	33.3333	50	not in PDB	94.57	0.096066	0.509526	97.9592	99.4898	Phylum	Chordata	74.68	93.5	83.03	Eukaryota	0	35	1	0	0.0625086	0.0183607	0.142656	0.0096907	Marine	0.00239734	-3.51104	-0.744631	2.03557	0	0
AnkUBD	PF18418	Domain	non-DUFs	614	608	194	11984	1.23571	4.73166	11.7098	15.2425	10.1796	5.09554	33.3333	25	in PDB	0.88	3.22754	5.6098	0.8734	2.1834	Kingdom	Metazoa	100	61.59	76.23	Eukaryota	0	0	1	NA	NA	NA	NA	NA	NA	NA	NA	NA	NA	0	0
AnmK	PF03702	Family	non-DUFs	17941	17765	3769	1767	24.2715	35.154	33.7824	35.7968	41.9162	28.6624	100	75	in PDB	97.49	3.15381	4.11382	0.2958	0.5176	Phylum	Proteobacteria	58.64	77.9	66.91	Bacteria	143	3406	1	0.936592	24.4575	17.6089	49.0852	5.28894	Marine	2.73973e-28	-11.4621	-4.18219	4.9229	0	0
Annexin	PF00191	Family	non-DUFs	39847	10721	803	5146	4.98249	15.8145	34.6114	44.8037	37.7246	18.4713	100	50	in PDB	10.55	1.88005	5.74261	0.1995	1.4245	Superkingdom	Eukaryota	96.76	69.94	81.19	Eukaryota	1	24	1	0.929496	0.699595	0.696973	1.38175	0.0868024	Soil	5.58605e-06	-3.26269	-4.77825	-2.12731	0	0
Annexin_like	PF18411	Domain	non-DUFs	1124	1121	102	11882.3	0.647591	3.08034	7.97927	10.6236	2.39521	0.636943	33.3333	25	in PDB	19.93	0.056907	0.577889	0	73.5395	Phylum	Chordata	100	82.93	90.67	Eukaryota	0	0	1	NA	NA	NA	NA	NA	NA	NA	NA	NA	NA	0	0
Anoct_dimer	PF16178	Family	non-DUFs	6132	5953	343	7397.33	2.18066	7.87552	20	25.6351	18.5629	10.828	66.6667	25	in PDB	5.62	6.55319	9.47432	1.4621	93.7337	Kingdom	Metazoa	90.67	98.73	94.53	Eukaryota	0	0	1	NA	0.157839	0.0189367	0.376906	0.0214474	Marine	0.00364524	-3.202	-0.0456214	2.47943	0	0
Anoctamin	PF04547	Family	non-DUFs	11094	10616	966	4585.67	5.99352	19.0219	41.3472	51.7321	44.9102	16.5605	100	25	in PDB	53.78	1.7908	5.01348	98.8867	99.3988	Superkingdom	Eukaryota	99.9	86.86	92.92	Eukaryota	0	0	1	NA	1.01509	0.213988	2.3863	0.131479	Marine	5.7308e-06	-5.02093	-1.77391	2.2136	0	0
Anophelin	PF10731	Family	non-DUFs	7	7	11	15621.7	0.0726888	0.0317561	0.103627	0.230947	0.598802	0.636943	33.3333	25	in PDB	100	62.9508	4.73966	0	0	Genus	Anopheles	100	57.89	73.33	Eukaryota	0	0	1	NA	NA	NA	NA	NA	NA	NA	NA	NA	NA	0	0
ANP	PF00212	Family	non-DUFs	1308	1297	114	11580.7	0.713672	3.42966	9.11917	12.7021	2.39521	0.636943	33.3333	25	in PDB	98.54	12.8677	18.4239	0	2.8986	Phylum	Chordata	100	92.68	96.2	Eukaryota	0	0	1	NA	NA	NA	NA	NA	NA	NA	NA	NA	NA	0	0
Anp1	PF03452	Family	non-DUFs	2245	2195	474	7065	2.84147	6.95459	12.228	14.7806	22.7545	13.3758	100	75	in PDB	91.65	4.41171	6.49113	0.4858	60.0278	Phylum	Ascomycota	79.11	98.94	87.92	Eukaryota	1	39	1	0.571998	0.838237	0.618445	1.82957	0.0421915	Marine	1.90606e-12	-7.38822	-3.81026	2.07707	0	0
ANT	PF03374	Family	non-DUFs	12049	12044	1178	3023	7.63893	11.3369	13.2642	14.3187	16.1677	10.1911	33.3333	100	not in PDB	14.6	3.88415	6.41538	0	0.0667	Phylum	Firmicutes	35.48	27.3	30.86	Bacteria	69	799	5.63e-06	1.92647	9.14226	1.91639	0.815223	19.7979	HumanGut	3.56131e-29	11.05	7.64212	-1.19517	0	0
Ant_C	PF05586	Family	non-DUFs	1156	1154	119	11675.3	0.746712	3.6202	9.74093	13.6259	3.59281	1.91083	33.3333	25	not in PDB	29.11	60.3581	16.0864	0.2532	71.6456	Phylum	Chordata	98.32	95.12	96.69	Eukaryota	0	0	1	NA	NA	NA	NA	NA	NA	NA	NA	NA	NA	0	0
AntA	PF08346	Family	non-DUFs	4889	4873	454	5823.67	2.96042	5.46205	8.60104	11.3164	16.1677	12.7389	66.6667	75	not in PDB	44.77	3.12892	6.4811	0	0	Phylum	Firmicutes	34.58	10.25	15.82	Bacteria	30	298	0.00105882	2.24576	1.46461	0.179901	0.0753736	3.27698	HumanGut	7.53602e-25	10.0448	7.23702	-0.801153	0	0
ANTAR	PF03861	Domain	non-DUFs	28533	28521	3378	1918.33	21.8	26.04	21.658	23.5566	25.7485	19.1083	66.6667	50	in PDB	29.63	4.17009	10.0175	0.1392	0.6452	Superkingdom	Bacteria	99.91	40.9	58.04	Bacteria	106	3269	1	0.723352	9.75369	14.6246	1.31998	15.213	HumanGut	4.66154e-24	10.4815	3.08966	-5.2244	0	0
ANTH	PF07651	Domain	non-DUFs	16515	16190	991	6038.67	6.11247	19.2124	41.2435	51.0393	42.515	17.1975	100	25	in PDB	73.13	3.60789	5.49348	1.4737	3.8659	Superkingdom	Eukaryota	99.9	89.11	94.2	Eukaryota	0	0	1	NA	0.0827919	0.0882213	0.172144	0	Marine	0.00716549	-3.03629	-2.17398	0.255525	0	0
Anth_Ig	PF05587	Domain	non-DUFs	1445	1437	118	10748	0.740104	3.58844	9.74093	14.3187	5.38922	2.54777	33.3333	25	in PDB	4.12	1.11523	4.60665	2.6442	80.0481	Phylum	Chordata	96.61	92.68	94.61	Eukaryota	0	0	1	NA	0.0886224	0.0302348	0.215475	0	Marine	0.000612377	-3.91528	-1.01607	2.08729	0	0
Anth_synt_I_N	PF04715	Family	non-DUFs	44406	44389	6853	965.333	43.9833	62.242	61.1399	68.8222	79.6407	50.3185	100	100	in PDB	0.94	2.68189	5.5508	0.1874	0.5425	Superkingdom	Bacteria	86.72	72.03	78.69	Bacteria	228	5715	1	0.889974	29.5989	24.2813	42.0367	20.7313	Marine	1.08467e-19	-9.12442	-1.06433	6.14645	1	4
Anthrax_toxA	PF03497	Family	non-DUFs	803	803	58	12348	0.383268	1.20673	3.00518	4.61894	5.98802	3.18471	33.3333	50	in PDB	85.25	9.42857	14.2801	1.6393	6.5574	Family	Morganellaceae	13.79	26.67	18.18	Bacteria	9	48	0.0078158	4.18273	0.0697848	0.330411	0.0206301	0	Soil	2.13799e-08	-0.955452	-5.89665	-5.04617	7	7
Anthrax-tox_M	PF09156	Domain	non-DUFs	66	66	2	15083	0.0132162	0.0317561	0.103627	0.230947	0.598802	0.636943	0	25	in PDB	33.33	3.97335	4.66845	0	0	Genus	Bacillus	100	1.75	3.45	Bacteria	1	1	0.481463	22.3079	0.0826063	0.088493	0.127571	0.0395626	Marine	0.0249299	-2.73566	-1.55897	0.623392	4	4
Anti-adapt_IraP	PF10796	Family	non-DUFs	831	829	83	11385.7	0.469173	1.07971	0.725389	0.692841	1.1976	1.91083	33.3333	50	not in PDB	100	2.29491	4.66793	0	0	Order	Enterobacterales	96.39	47.34	63.49	Bacteria	21	61	1.17e-09	7.67977	0.16368	0.0166357	0.0731329	0.309505	HumanGut	0.00593996	2.96748	2.44389	0.0641742	0	0
Anti-TRAP	PF15777	Domain	non-DUFs	117	117	25	10801.3	0.165202	0.349317	0.621762	0.923788	2.39521	1.27389	0	25	in PDB	100	4.92176	11.6326	0	0	Genus	Bacillus	28	6.14	10.07	Bacteria	1	24	1	0.929496	29.4794	21.1354	25.8312	36.4132	HumanGut	2.5686e-11	5.45153	6.28053	1.87924	0	0
Antibiotic_NAT	PF02522	Domain	non-DUFs	5537	5529	981	4149	6.34375	10.4478	15.4404	20.3233	27.5449	26.7516	33.3333	100	in PDB	98.72	7.88515	9.72721	0.8525	0.9378	Family	Streptomycetaceae	16	66.53	25.8	Bacteria	24	884	1	0.605645	4.36903	6.20637	3.38676	4.44923	HumanGut	0.0294328	2.2499	2.28419	0.472813	0	0
Anticodon_1	PF08264	Domain	non-DUFs	135047	134930	9621	150.333	61.6996	78.7869	87.6684	97.9215	100	100	100	100	in PDB	0.98	1.59798	4.17776	1.7879	9.6317	Superkingdom	Bacteria	84.32	98.32	90.78	Bacteria	353	7759	0.121388	1.01491	119.524	80.9788	140.963	117.093	Marine	3.45292e-14	-3.98028	4.9072	7.96413	0	6
Antifungal_pept	PF11410	Family	non-DUFs	130	119	57	14276	0.356836	0.476342	0.725389	1.38568	2.39521	1.27389	66.6667	25	in PDB	93.59	2.25393	7.16306	2.2989	12.6437	Family	Aspergillaceae	64.91	64.91	64.91	Eukaryota	0	0	1	NA	NA	NA	NA	NA	NA	NA	NA	NA	NA	0	0
Antifungal_prot	PF11402	Family	non-DUFs	75	75	36	14763.7	0.224675	0.317561	0.725389	0.923788	1.79641	0.636943	33.3333	25	in PDB	100	0	0	0	0	Family	Aspergillaceae	61.11	38.6	47.31	Eukaryota	0	0	1	NA	NA	NA	NA	NA	NA	NA	NA	NA	NA	0	0
Antig_Caf1	PF09255	Domain	non-DUFs	46	46	1	15849.7	0.00660808	0.0317561	0.103627	0.230947	0.598802	0.636943	0	25	in PDB	100	0	0	0	0	Genus	Yersinia	100	20	33.33	Bacteria	1	0	0.278502	Inf	NA	NA	NA	NA	NA	NA	NA	NA	NA	2	0
Antigen_Bd37	PF11641	Family	non-DUFs	16	16	0	15728	NA	NA	NA	NA	NA	NA	NA	NA	not in PDB	NA	NA	NA	NA	NA	NA	NA	NA	NA	NA	NA	0	0	1	NA	0.0659462	0.0189906	0.0524995	0.0985913	HumanGut	0.519693	1.06034	0.880144	0.0297081	0	0
Antigen_C	PF16364	Domain	non-DUFs	2942	2553	58	9533.33	0.37666	0.349317	0.725389	0.692841	1.1976	1.27389	0	25	in PDB	5.43	10.8503	6.64055	0	94	Genus	Bifidobacterium	48.28	73.68	58.33	Bacteria	14	44	3.01e-06	7.09797	0.352362	0.0411848	0.0102063	0.796442	HumanGut	2.04999e-07	5.34456	3.76135	-0.514056	19	4
Antimicrobial_1	PF08018	Family	non-DUFs	260	260	1	15081.3	0.00660808	0.0317561	0.103627	0.230947	0.598802	0.636943	33.3333	25	not in PDB	100	0	0	0	0	Family	Ranidae	100	100	100	Eukaryota	0	0	1	NA	NA	NA	NA	NA	NA	NA	NA	NA	NA	0	0
Antimicrobial_2	PF08023	Family	non-DUFs	555	555	1	14486.7	0.00660808	0.0317561	0.103627	0.230947	0.598802	0.636943	33.3333	25	in PDB	80	0	0	0	0	Family	Ranidae	100	100	100	Eukaryota	0	0	1	NA	NA	NA	NA	NA	NA	NA	NA	NA	NA	0	0
Antimicrobial_3	PF08025	Family	non-DUFs	4	4	0	16211	NA	NA	NA	NA	NA	NA	NA	NA	not in PDB	NA	NA	NA	NA	NA	NA	NA	NA	NA	NA	NA	0	0	1	NA	NA	NA	NA	NA	NA	NA	NA	NA	NA	0	0
Antimicrobial_4	PF08024	Family	non-DUFs	11	11	0	16165.3	NA	NA	NA	NA	NA	NA	NA	NA	not in PDB	NA	NA	NA	NA	NA	NA	NA	NA	NA	NA	NA	0	0	1	NA	NA	NA	NA	NA	NA	NA	NA	NA	NA	0	0
Antimicrobial_5	PF08026	Family	non-DUFs	34	34	11	15460	0.0726888	0.285805	0.207254	0.230947	0.598802	0.636943	33.3333	25	not in PDB	100	4.94344	8.05665	9.0909	9.0909	Order	Hymenoptera	100	61.11	75.86	Eukaryota	0	0	1	NA	NA	NA	NA	NA	NA	NA	NA	NA	NA	0	0
Antimicrobial_6	PF08036	Family	non-DUFs	22	22	3	15846.7	0.0198242	0.0952683	0.310881	0.461894	1.1976	1.27389	33.3333	25	in PDB	100	0	0	0	0	Class	Collembola	66.67	100	80	Eukaryota	0	0	1	NA	NA	NA	NA	NA	NA	NA	NA	NA	NA	0	0
Antimicrobial_7	PF08102	Family	non-DUFs	13	13	0	16151.3	NA	NA	NA	NA	NA	NA	NA	NA	not in PDB	NA	NA	NA	NA	NA	NA	NA	NA	NA	NA	NA	0	0	1	NA	NA	NA	NA	NA	NA	NA	NA	NA	NA	0	0
Antimicrobial_8	PF08103	Family	non-DUFs	7	7	0	16192.7	NA	NA	NA	NA	NA	NA	NA	NA	not in PDB	NA	NA	NA	NA	NA	NA	NA	NA	NA	NA	NA	0	0	1	NA	NA	NA	NA	NA	NA	NA	NA	NA	NA	0	0
Antimicrobial_9	PF08104	Family	non-DUFs	2	2	0	16224.7	NA	NA	NA	NA	NA	NA	NA	NA	not in PDB	NA	NA	NA	NA	NA	NA	NA	NA	NA	NA	NA	0	0	1	NA	NA	NA	NA	NA	NA	NA	NA	NA	NA	0	0
Antimicrobial10	PF08105	Family	non-DUFs	20	20	6	15708.7	0.0396485	0.0317561	0.103627	0.230947	0.598802	0.636943	33.3333	25	in PDB	100	48	4.47214	0	0	Family	Drosophilidae	100	50	66.67	Eukaryota	0	0	1	NA	NA	NA	NA	NA	NA	NA	NA	NA	NA	0	0
Antimicrobial11	PF08106	Family	non-DUFs	2	2	0	16226	NA	NA	NA	NA	NA	NA	NA	NA	not in PDB	NA	NA	NA	NA	NA	NA	NA	NA	NA	NA	NA	0	0	1	NA	NA	NA	NA	NA	NA	NA	NA	NA	NA	0	0
Antimicrobial12	PF08107	Family	non-DUFs	155	155	3	15231.7	0.0198242	0.0952683	0.207254	0.692841	0.598802	0.636943	33.3333	25	in PDB	100	0	0	0	0	Order	Cichliformes	33.33	100	50	Eukaryota	0	0	1	NA	NA	NA	NA	NA	NA	NA	NA	NA	NA	0	0
Antimicrobial13	PF08108	Family	non-DUFs	3	3	0	16223	NA	NA	NA	NA	NA	NA	NA	NA	not in PDB	NA	NA	NA	NA	NA	NA	NA	NA	NA	NA	NA	0	0	1	NA	NA	NA	NA	NA	NA	NA	NA	NA	NA	0	0
Antimicrobial14	PF08109	Family	non-DUFs	2	2	0	16228	NA	NA	NA	NA	NA	NA	NA	NA	not in PDB	NA	NA	NA	NA	NA	NA	NA	NA	NA	NA	NA	0	0	1	NA	NA	NA	NA	NA	NA	NA	NA	NA	NA	0	0
Antimicrobial15	PF08110	Family	non-DUFs	16	16	0	16137	NA	NA	NA	NA	NA	NA	NA	NA	not in PDB	NA	NA	NA	NA	NA	NA	NA	NA	NA	NA	NA	0	0	1	NA	NA	NA	NA	NA	NA	NA	NA	NA	NA	0	0
Antimicrobial17	PF08129	Family	non-DUFs	12	12	0	16163.3	NA	NA	NA	NA	NA	NA	NA	NA	not in PDB	NA	NA	NA	NA	NA	NA	NA	NA	NA	NA	NA	0	0	1	NA	NA	NA	NA	NA	NA	NA	NA	NA	NA	0	0
Antimicrobial18	PF08130	Family	non-DUFs	27	27	0	16074.7	NA	NA	NA	NA	NA	NA	NA	NA	not in PDB	NA	NA	NA	NA	NA	NA	NA	NA	NA	NA	NA	0	0	1	NA	NA	NA	NA	NA	NA	NA	NA	NA	NA	0	0
Antimicrobial19	PF08225	Family	non-DUFs	6	6	0	16204.3	NA	NA	NA	NA	NA	NA	NA	NA	not in PDB	NA	NA	NA	NA	NA	NA	NA	NA	NA	NA	NA	0	0	1	NA	NA	NA	NA	NA	NA	NA	NA	NA	NA	0	0
Antimicrobial20	PF08256	Family	non-DUFs	30	30	0	16059	NA	NA	NA	NA	NA	NA	NA	NA	not in PDB	NA	NA	NA	NA	NA	NA	NA	NA	NA	NA	NA	0	0	1	NA	NA	NA	NA	NA	NA	NA	NA	NA	NA	0	0
Antimicrobial21	PF14861	Domain	non-DUFs	211	64	16	15231.3	0.0925131	0.254049	0.103627	0.230947	0.598802	0.636943	33.3333	25	not in PDB	15.62	1.69355	6.28613	0	2.4194	Family	Poaceae	100	84.21	91.43	Eukaryota	0	0	1	NA	NA	NA	NA	NA	NA	NA	NA	NA	NA	0	0
Antimicrobial22	PF16047	Family	non-DUFs	193	193	0	15379.3	NA	NA	NA	NA	NA	NA	NA	NA	not in PDB	NA	NA	NA	NA	NA	NA	NA	NA	NA	NA	NA	0	0	1	NA	NA	NA	NA	NA	NA	NA	NA	NA	NA	0	0
Antimicrobial23	PF16048	Family	non-DUFs	73	73	0	15829	NA	NA	NA	NA	NA	NA	NA	NA	not in PDB	NA	NA	NA	NA	NA	NA	NA	NA	NA	NA	NA	0	0	1	NA	NA	NA	NA	NA	NA	NA	NA	NA	NA	0	0
Antimicrobial24	PF16049	Family	non-DUFs	11	11	0	16176.7	NA	NA	NA	NA	NA	NA	NA	NA	not in PDB	NA	NA	NA	NA	NA	NA	NA	NA	NA	NA	NA	0	0	1	NA	NA	NA	NA	NA	NA	NA	NA	NA	NA	0	0
Antimicrobial25	PF16839	Domain	non-DUFs	104	102	24	14866.3	0.151986	0.508098	1.45078	1.15473	0.598802	0.636943	33.3333	25	in PDB	97.17	0.462468	4.65425	0	8.1818	Order	Rhabditida	70.83	80.95	75.56	Eukaryota	0	0	1	NA	NA	NA	NA	NA	NA	NA	NA	NA	NA	0	0
Antirestrict	PF03230	Family	non-DUFs	7721	7707	208	7593	1.32162	3.14386	4.2487	5.77367	3.59281	2.54777	66.6667	75	in PDB	99.67	0.210886	1.04474	2.6756	4.3478	Order	Enterobacterales	35.1	43.2	38.73	Bacteria	21	181	0.00211721	2.58821	0.22362	0.224472	0.0495521	0.379907	HumanGut	0.0019543	3.58513	0.844648	-1.99562	0	0
Antistasin	PF02822	Domain	non-DUFs	4094	1337	279	9649	1.79079	6.41473	16.0622	20.0924	15.5689	7.00637	33.3333	50	in PDB	11.42	0.037497	1.00406	0	69.2201	Kingdom	Metazoa	97.49	86.35	91.58	Eukaryota	0	2	1	0	0.123713	0.153557	0.246666	0	Marine	1.50595e-05	-4.70066	-2.77568	0.975862	0	0
Antiterm	PF03589	Domain	non-DUFs	7904	4439	109	8835.33	0.640983	0.98444	1.45078	1.38568	2.99401	3.18471	66.6667	75	in PDB	8.4	1.50442	3.45843	0	0	Order	Enterobacterales	55.96	36.09	43.88	Bacteria	18	46	5.19e-09	8.72918	0.190132	0	0.0161039	0.42994	HumanGut	0.0480773	1.86867	2.29375	0.782757	0	0
ANXA2R	PF15721	Family	non-DUFs	99	99	20	14960	0.125553	0.603366	1.34715	1.15473	0.598802	0.636943	33.3333	25	not in PDB	96.15	34.2424	18.4224	0	0	Order	Primates	55	78.57	64.71	Eukaryota	0	0	1	NA	NA	NA	NA	NA	NA	NA	NA	NA	NA	0	0
AOC_like	PF18678	Domain	non-DUFs	138	137	33	13793.3	0.218066	0.349317	0.932642	2.30947	1.79641	1.91083	0	25	in PDB	97.3	9.51277	10.8642	0	0	Genus	Streptomyces	48.48	7.02	12.26	Bacteria	0	33	1	0	0.0952044	0.259366	0.106229	0.0134612	Soil	6.42266e-06	-2.11202	-4.99423	-3.24685	0	0
AOX	PF01786	Family	non-DUFs	3157	3112	898	4753.33	5.58382	15.1159	29.4301	38.5681	40.1198	24.8408	100	75	in PDB	96.56	2.39274	4.34639	88.3605	89.5494	Superkingdom	Eukaryota	71.38	57.7	63.81	Eukaryota	5	228	1	0.489209	7.64194	0.664408	19.5248	0	Marine	7.30387e-33	-12.4743	-3.26319	6.6247	0	0
AP_endonuc_2	PF01261	Domain	non-DUFs	137696	137658	7387	343.667	47.4262	65.0365	73.4715	81.5242	89.8204	87.2611	100	100	in PDB	88.22	2.51295	4.19936	0.2188	0.5711	Superkingdom	Bacteria	82.65	73.99	78.08	Bacteria	261	5844	1	0.996298	105.087	158.252	70.7429	112.736	Soil	8.68996e-24	7.71383	-3.61138	-9.63302	4	3
AP_endonuc_2_N	PF07582	Family	non-DUFs	10565	10565	2340	2781.33	15.2448	21.8482	19.6891	21.4781	28.1437	21.6561	33.3333	75	in PDB	1.49	0.24583	2.18379	0	0.4977	Superkingdom	Bacteria	96.07	27.25	42.45	Bacteria	49	2199	1	0.497084	7.52773	13.3418	6.2799	6.10714	Soil	4.24349e-09	-0.702295	-6.08112	-5.42718	0	0
AP-5_subunit_s1	PF15001	Family	non-DUFs	370	368	130	12782.3	0.832617	3.52493	9.01554	12.7021	10.7784	7.64331	33.3333	25	not in PDB	97.24	8.50819	8.23796	4.1379	4.8276	Phylum	Chordata	64.62	68.29	66.4	Eukaryota	0	0	1	NA	NA	NA	NA	NA	NA	NA	NA	NA	NA	0	0
AP1AR	PF15745	Family	non-DUFs	787	617	116	12287	0.726888	3.58844	9.63731	14.0878	8.38323	5.09554	33.3333	25	not in PDB	84.43	66.8035	16.8866	3.6842	4.2105	Phylum	Chordata	90.52	85.37	87.87	Eukaryota	0	0	1	NA	0.0442597	0.0396379	0.0956838	0	Soil	0.0160138	-2.58945	-2.2994	-0.220084	0	0
AP2	PF00847	Domain	non-DUFs	39005	33654	470	4157.33	2.92077	7.36742	13.7824	20.7852	25.1497	17.1975	66.6667	100	in PDB	80.56	13.4995	15.8935	0.0215	2.0029	Order	Caudovirales	14.68	3.8	6.04	Bacteria	12	199	0.953991	1.3452	3.4466	7.66195	3.77617	1.30576	Soil	2.26134e-05	-0.668563	-4.5893	-3.98655	0	0
AP3B1_C	PF14796	Family	non-DUFs	1807	1801	345	9928	2.18727	7.812	18.7565	27.2517	17.9641	9.55414	66.6667	25	not in PDB	3.19	22.1737	13.7994	0	8.4034	Kingdom	Metazoa	73.62	80.63	76.97	Eukaryota	0	0	1	NA	NA	NA	NA	NA	NA	NA	NA	NA	NA	0	0
AP3D1	PF06375	Family	non-DUFs	981	965	272	10275.3	1.75114	6.06542	14.6114	18.4758	17.3653	9.55414	66.6667	25	in PDB	6.9	92.7123	11.1502	0.8264	5.2342	Kingdom	Metazoa	96.69	83.49	89.61	Eukaryota	0	0	1	NA	0.100193	0.10758	0.171341	0.0329276	Marine	0.0205643	-2.81577	-1.56016	0.685377	0	0
AP4E_app_platf	PF14807	Domain	non-DUFs	556	556	153	12315	0.944955	3.81073	9.2228	13.8568	9.58084	6.36943	66.6667	25	not in PDB	11.49	1.31056	3.56939	0.5747	6.8966	Phylum	Chordata	49.02	60.98	54.35	Eukaryota	0	0	1	NA	NA	NA	NA	NA	NA	NA	NA	NA	NA	0	0
APA3_viroporin	PF11289	Family	non-DUFs	67	67	8	15501.3	0.0330404	0.127024	0.310881	0.692841	1.1976	1.27389	33.3333	75	not in PDB	75	3.89194	3.18775	75	75	Genus	Betacoronavirus	50	15.38	23.53	Viruses	0	2	1	0	NA	NA	NA	NA	NA	NA	NA	NA	NA	0	1
APAF1_C	PF17908	Domain	non-DUFs	1353	1346	298	8985	1.92295	6.92283	17.513	24.4804	19.1617	12.1019	66.6667	75	in PDB	5.93	0.471626	2.05623	0	7.6087	Kingdom	Metazoa	74.83	70.79	72.76	Eukaryota	0	61	1	0	0.261404	0.767849	0.259372	0.041662	Soil	8.2408e-13	-3.60184	-7.5392	-4.57536	0	0
ApbA	PF02558	Family	non-DUFs	83143	83117	4920	1070	31.4743	46.5227	50.2591	55.6582	68.8623	42.6752	100	75	in PDB	6.49	2.72061	5.5977	5.4934	6.859	Superkingdom	Bacteria	83.74	49.93	62.56	Bacteria	173	3947	1	0.977773	22.3753	13.8734	21.621	26.7738	HumanGut	9.7461e-09	3.47956	6.05573	3.21275	0	0
ApbA_C	PF08546	Family	non-DUFs	36691	36653	4748	1393	30.3773	45.1889	49.4301	54.9654	65.2695	41.4013	100	75	in PDB	3.24	3.80146	7.60887	0.3266	5.9989	Superkingdom	Bacteria	83.07	47.8	60.68	Bacteria	167	3777	1	0.986344	18.9229	13.9424	18.7749	21.2349	HumanGut	0.00267061	1.64611	3.52023	2.16447	0	0
ApbE	PF02424	Family	non-DUFs	31532	29674	4677	1256.33	30.1857	39.6316	33.2642	34.1801	41.3174	43.949	100	75	in PDB	90.13	4.20432	5.87524	0.4061	5.7415	Superkingdom	Bacteria	98.78	55.99	71.47	Bacteria	182	4438	1	0.914835	33.3962	31.5774	19.9636	46.2813	HumanGut	8.59667e-27	10.7535	6.76189	-1.82711	0	0
APC_15aa	PF05972	Motif	non-DUFs	3228	1206	157	11385.3	0.991211	4.16005	10.4663	13.164	4.79042	1.27389	33.3333	25	in PDB	0.4	97.1339	8.37306	0	1.2882	Phylum	Chordata	65.61	83.74	73.57	Eukaryota	0	0	1	NA	NA	NA	NA	NA	NA	NA	NA	NA	NA	0	0
APC_basic	PF05956	Family	non-DUFs	1190	1171	102	11847.3	0.640983	3.04859	8.29016	11.3164	2.39521	0.636943	33.3333	25	not in PDB	0.86	98.5263	3.07457	0	1.6736	Phylum	Chordata	100	82.93	90.67	Eukaryota	0	0	1	NA	NA	NA	NA	NA	NA	NA	NA	NA	NA	0	0
APC_N_CC	PF16689	Family	non-DUFs	910	910	99	10383.7	0.627767	2.95332	7.87565	11.3164	5.98802	2.54777	33.3333	25	in PDB	5.56	65.5288	12.1418	0	1.2821	Phylum	Chordata	93.94	75.61	83.78	Eukaryota	0	0	1	NA	0.374529	0.272169	0.508061	0.299132	Soil	0.517229	0.655779	-0.662485	-1.16854	0	0
APC_r	PF05923	Motif	non-DUFs	7989	1577	212	10752.3	1.35466	4.95395	12.7461	16.1663	10.1796	5.09554	33.3333	25	in PDB	0.51	56.2231	30.8092	0	1.9871	Kingdom	Metazoa	100	67.3	80.46	Eukaryota	0	0	1	NA	NA	NA	NA	NA	NA	NA	NA	NA	NA	0	0
APC_rep	PF18797	Repeat	non-DUFs	1626	1621	206	10745.3	1.32162	4.76342	12.228	16.1663	11.3772	5.73248	33.3333	25	in PDB	2.9	15.1786	10.7482	0	1.8421	Kingdom	Metazoa	100	65.4	79.08	Eukaryota	0	0	1	NA	NA	NA	NA	NA	NA	NA	NA	NA	NA	0	0
APC_u13	PF16634	Disordered	non-DUFs	814	814	92	12387.3	0.574903	2.73103	7.35751	9.46882	2.39521	0.636943	33.3333	25	not in PDB	0	99.8985	0.677848	0	1.3699	Phylum	Chordata	100	74.8	85.58	Eukaryota	0	0	1	NA	NA	NA	NA	NA	NA	NA	NA	NA	NA	0	0
APC_u14	PF16635	Disordered	non-DUFs	832	832	92	12361.7	0.574903	2.73103	7.35751	9.69977	2.39521	0.636943	33.3333	25	not in PDB	0	100	0	0	1.3605	Phylum	Chordata	100	74.8	85.58	Eukaryota	0	0	1	NA	NA	NA	NA	NA	NA	NA	NA	NA	NA	0	0
APC_u15	PF16636	Disordered	non-DUFs	833	833	93	12344.7	0.581511	2.76278	7.46114	9.93072	2.39521	0.636943	33.3333	25	not in PDB	0	99.0294	6.50751	0	1.3514	Phylum	Chordata	100	75.61	86.11	Eukaryota	0	0	1	NA	NA	NA	NA	NA	NA	NA	NA	NA	NA	0	0
APC_u5	PF16630	Disordered	non-DUFs	845	845	94	12317	0.588119	2.79454	7.56477	9.93072	2.39521	0.636943	33.3333	25	not in PDB	0	99.8643	1.25878	0	1.3423	Phylum	Chordata	100	76.42	86.64	Eukaryota	0	0	1	NA	NA	NA	NA	NA	NA	NA	NA	NA	NA	0	0
APC_u9	PF16633	Disordered	non-DUFs	838	838	94	12327.7	0.588119	2.79454	7.56477	9.93072	2.39521	0.636943	33.3333	25	not in PDB	0	98.989	1.98919	0	1.3423	Phylum	Chordata	100	76.42	86.64	Eukaryota	0	0	1	NA	NA	NA	NA	NA	NA	NA	NA	NA	NA	0	0
APC1_C	PF18122	Domain	non-DUFs	1173	1168	372	10452	2.31943	9.3363	22.6943	31.8707	24.5509	9.55414	100	25	in PDB	38.46	1.54398	4.15477	1.978	82.1978	Superkingdom	Eukaryota	100	33.48	50.17	Eukaryota	0	0	1	NA	NA	NA	NA	NA	NA	NA	NA	NA	NA	0	0
Apc13p	PF05839	Family	non-DUFs	740	740	545	10599	3.32386	10.0667	20.4145	26.7898	23.3533	10.1911	100	25	in PDB	94.4	58.6241	24.1361	0	0.5263	Phylum	Ascomycota	61.65	88.65	72.73	Eukaryota	0	0	1	NA	NA	NA	NA	NA	NA	NA	NA	NA	NA	0	0
Apc15p	PF05841	Family	non-DUFs	532	532	348	11481.3	2.06833	4.79517	7.04663	6.92841	7.18563	0.636943	33.3333	25	not in PDB	98.87	71.1401	23.4332	0	0.8475	Phylum	Ascomycota	99.43	91.29	95.19	Eukaryota	0	0	1	NA	NA	NA	NA	NA	NA	NA	NA	NA	NA	0	0
APCDDC	PF14921	Domain	non-DUFs	1640	882	165	11548	1.05068	4.82693	12.3316	18.4758	13.1737	7.64331	33.3333	75	not in PDB	20.82	7.99194	7.90468	0.188	56.5789	Phylum	Chordata	70.91	95.12	81.25	Eukaryota	0	7	1	0	0.0440014	0.235093	0	0	Soil	2.37972e-12	0	-6.8801	-6.76664	0	0
ApeA_NTD1	PF18862	Domain	non-DUFs	899	898	157	9786.33	1.03747	3.6202	7.97927	11.0855	14.3713	9.55414	0	50	not in PDB	100	1.74403	4.08553	0.6211	6.8323	Family	Flavobacteriaceae	8.28	4.41	5.75	Bacteria	7	144	1	1.08441	0.453206	1.05823	0.0155398	0.582407	Soil	8.83754e-12	4.72817	-3.29406	-6.96719	0	0
ApeC	PF16977	Family	non-DUFs	436	388	41	13769.3	0.270931	1.04795	3.00518	4.61894	8.38323	7.00637	33.3333	25	not in PDB	45.45	8.1058	8.70965	2.139	35.8289	Phylum	Platyhelminthes	46.34	95	62.3	Eukaryota	0	0	1	NA	NA	NA	NA	NA	NA	NA	NA	NA	NA	0	0
Apelin	PF15360	Family	non-DUFs	145	145	30	14566.7	0.191634	0.920927	2.48705	3.69515	1.79641	0.636943	33.3333	25	not in PDB	100	83.0111	14.6805	3.125	3.125	Class	Mammalia	66.67	45.45	54.05	Eukaryota	0	0	1	NA	NA	NA	NA	NA	NA	NA	NA	NA	NA	0	0
APG12	PF04110	Family	non-DUFs	4709	4683	846	6770.67	5.18073	16.4179	35.0259	43.1871	41.9162	17.1975	100	25	in PDB	95.94	0.968823	4.83904	1.0352	2.381	Superkingdom	Eukaryota	99.88	76.06	86.36	Eukaryota	0	0	1	NA	0.143082	0.0456363	0.230139	0.107363	Marine	0.172311	-1.92793	-0.770615	0.761978	0	0
APG17	PF04108	Family	non-DUFs	971	939	525	7420.67	3.16527	8.98698	17.0984	19.3995	19.7605	7.64331	100	50	in PDB	75.78	12.0534	11.9923	0.1493	1.9403	Kingdom	Fungi	86.48	80.64	83.46	Eukaryota	0	3	1	0	3.04352	3.76711	1.2371	4.35273	HumanGut	9.02844e-11	6.71472	1.00864	-4.30154	0	1
APG5	PF04106	Family	non-DUFs	2026	1989	973	7588	5.94066	18.6408	40.2073	49.8845	43.1138	16.5605	100	25	in PDB	96	9.56941	12.1827	1.2766	2.383	Superkingdom	Eukaryota	99.9	87.49	93.28	Eukaryota	0	0	1	NA	0.126158	0.08683	0.249444	0.032408	Marine	0.00731482	-3.00811	-2.21484	0.193128	0	0
APG6	PF04111	Domain	non-DUFs	2270	2236	951	7941	5.84815	18.1963	38.342	48.9607	44.9102	17.1975	100	25	in PDB	13.62	3.25416	6.75861	2.7586	3.3716	Superkingdom	Eukaryota	99.89	85.51	92.14	Eukaryota	0	0	1	NA	0.0745153	0.0356324	0.176211	0	Marine	0.000304747	-4.08634	-1.01749	2.22075	0	0
APG6_N	PF17675	Coiled-coil	non-DUFs	2033	2032	862	5393	5.29968	16.3226	34.5078	42.9561	40.1198	14.0127	100	25	in PDB	1.77	14.3388	12.9969	0.2657	3.1887	Superkingdom	Eukaryota	99.88	77.5	87.28	Eukaryota	0	0	1	NA	7.49681	6.23178	6.09437	9.31246	HumanGut	8.03244e-05	4.24056	2.85354	-0.536556	0	0
APG9	PF04109	Family	non-DUFs	2564	2354	957	6620.67	5.90762	18.5773	39.0674	48.4988	41.3174	17.8344	100	25	not in PDB	89.06	0.27931	1.54241	94.6481	96.9208	Superkingdom	Eukaryota	99.9	86.05	92.46	Eukaryota	0	0	1	NA	0.347392	0.231068	0.777052	0.0115882	Marine	5.62713e-09	-6.23593	-3.043	1.92327	0	0
APH	PF01636	Family	non-DUFs	207218	205594	7632	317	48.9658	67.7993	79.4819	89.3764	88.024	82.1656	100	100	in PDB	89.15	2.92223	5.69454	1.2285	4.5157	Superkingdom	Bacteria	84.96	78.58	81.65	Bacteria	264	6220	1	0.946831	77.5183	100.665	98.9899	48.0672	Marine	1.768e-22	-9.5825	-6.7627	0.903183	2	7
APH_6_hur	PF04655	Family	non-DUFs	9854	9800	1056	4121.67	6.85918	8.44713	10.0518	11.7783	13.1737	8.9172	33.3333	50	not in PDB	98.32	4.55581	6.44213	3.3223	3.3223	Class	Actinobacteria	57.77	52.63	55.08	Bacteria	38	1017	1	0.833531	1.52433	6.84237	0.13252	0.450326	Soil	2.84766e-20	2.18565	-7.84656	-9.44022	0	0
Aph-1	PF06105	Family	non-DUFs	1375	1259	449	9816	2.82165	10.2572	25.285	34.1801	25.1497	13.3758	100	25	in PDB	86.1	0.259931	1.76053	98.8685	99.0099	Kingdom	Metazoa	65.48	93.33	76.96	Eukaryota	0	0	1	NA	0.0604334	0.220961	0.0495476	0	Soil	1.36569e-05	-1.59934	-4.83491	-3.49433	0	0
AphA_like	PF14557	Domain	non-DUFs	575	575	45	11923	0.284147	0.793903	0.621762	1.15473	1.79641	1.91083	0	50	not in PDB	100	1.76466	3.77695	0	0	Family	Rhodospirillaceae	80	73.47	76.6	Bacteria	0	41	1	0	0.230489	0.243947	0.380833	0.0892914	Marine	0.0146607	-2.90782	-1.73279	0.588164	0	0
API5	PF05918	Family	non-DUFs	1382	1267	443	9621	2.78861	10.6383	26.4249	34.4111	25.7485	12.1019	100	25	in PDB	88.07	14.0933	13.5346	1.7857	3.9835	Kingdom	Metazoa	59.59	83.81	69.66	Eukaryota	0	0	1	NA	0.0769923	0.0610771	0.0766981	0.0842199	Marine	0.587046	-1.04061	-0.605791	0.224566	0	0
Apidaecin	PF00807	Family	non-DUFs	316	58	3	15662.3	0.0198242	0.0952683	0.207254	0.230947	0.598802	0.636943	33.3333	25	in PDB	0	100	0	0	8.5106	Family	Apidae	66.67	66.67	66.67	Eukaryota	0	0	1	NA	NA	NA	NA	NA	NA	NA	NA	NA	NA	0	0
Apis_Csd	PF11671	Family	non-DUFs	806	752	13	13659.3	0.085905	0.381073	0.414508	0.230947	0.598802	0.636943	33.3333	25	not in PDB	17.65	64.6419	23.516	0	4.7619	Order	Hymenoptera	100	72.22	83.87	Eukaryota	0	0	1	NA	NA	NA	NA	NA	NA	NA	NA	NA	NA	0	0
APO_RNA-bind	PF05634	Family	non-DUFs	1719	905	81	12437.3	0.488998	1.77834	3.41969	6.23557	2.99401	0.636943	33.3333	25	not in PDB	5.01	8.80522	9.17706	0.3333	3.1111	Phylum	Streptophyta	100	100	100	Eukaryota	0	0	1	NA	NA	NA	NA	NA	NA	NA	NA	NA	NA	0	0
Apo-CII	PF05355	Family	non-DUFs	222	222	54	13999.3	0.337012	1.61956	3.73057	4.84988	1.79641	0.636943	33.3333	25	in PDB	87.69	4.20022	5.23503	1.5385	13.8462	Class	Mammalia	72.22	88.64	79.59	Eukaryota	0	0	1	NA	NA	NA	NA	NA	NA	NA	NA	NA	NA	0	0
Apo-CIII	PF05778	Family	non-DUFs	189	189	45	13006.3	0.277539	1.36551	3.21244	3.4642	1.1976	0.636943	33.3333	25	in PDB	100	5.35698	5.8311	0	0	Class	Mammalia	88.89	90.91	89.89	Eukaryota	0	0	1	NA	0.164124	0.157286	0.00571004	0.309688	Soil	0.00182144	3.13458	-0.53703	-2.99932	0	0
Apo-VLDL-II	PF05418	Family	non-DUFs	99	99	46	14034	0.290755	1.39727	4.04145	6.23557	1.1976	0.636943	33.3333	25	not in PDB	100	0	0	0	6.1224	Class	Aves	86.96	80	83.33	Eukaryota	0	0	1	NA	0.0705803	0.0866082	0	0.12709	Soil	0.00257105	2.5524	-1.3097	-3.30029	0	0
ApoA-II	PF04711	Family	non-DUFs	189	189	53	13903	0.330404	1.61956	3.93782	4.61894	1.79641	0.636943	33.3333	25	not in PDB	98.46	1.32058	3.36446	0	7.6923	Class	Mammalia	77.36	93.18	84.54	Eukaryota	0	0	1	NA	0.0488611	0.0600058	0.0738118	0.0215296	Soil	0.0398068	-2.34788	-1.94894	-0.0658482	0	0
ApoB100_C	PF12491	Family	non-DUFs	309	309	65	12463	0.409701	1.93712	4.66321	5.77367	2.39521	1.27389	33.3333	25	not in PDB	10.39	0.239234	2.0856	0	3.8961	Class	Mammalia	58.46	86.36	69.72	Eukaryota	0	0	1	NA	0.160589	0.0442157	0.395592	0	Marine	0.000530319	-3.98538	-1.46037	1.70559	0	0
APOBEC_C	PF05240	Domain	non-DUFs	2578	2101	37	11851	0.231283	1.11146	3.31606	4.38799	1.79641	0.636943	33.3333	25	in PDB	56.94	0.591505	3.70147	4.5455	4.5455	Class	Mammalia	75.68	63.64	69.14	Eukaryota	0	0	1	NA	NA	NA	NA	NA	NA	NA	NA	NA	NA	0	0
APOBEC_N	PF08210	Domain	non-DUFs	3362	2856	91	10385.7	0.601335	1.8101	4.97409	5.77367	6.58683	3.82166	66.6667	50	in PDB	78.95	1.40665	4.16475	1.5038	2.2556	Phylum	Nematoda	67.03	93.85	78.21	Eukaryota	0	5	1	0	0.0566079	0.0467496	0.116976	0.00658946	Soil	0.0667748	-1.86646	-2.0956	-0.589624	0	0
APOBEC1	PF18769	Family	non-DUFs	2595	2130	15	12238.3	0.0991211	0.444586	1.5544	2.54042	1.1976	0.636943	33.3333	25	not in PDB	93.75	0	0	0	0	Class	Mammalia	60	20.45	30.51	Eukaryota	0	0	1	NA	NA	NA	NA	NA	NA	NA	NA	NA	NA	0	0
APOBEC2	PF18772	Family	non-DUFs	2902	2385	97	10087	0.607943	2.95332	7.66839	10.3926	1.79641	0.636943	33.3333	25	in PDB	74.33	0.340032	1.46436	0	2.5126	Phylum	Chordata	100	78.86	88.18	Eukaryota	0	0	1	NA	0.101179	0.524995	0	0.00681941	Soil	3.63115e-10	0.301219	-6.08677	-6.22386	0	0
APOBEC3	PF18771	Family	non-DUFs	2663	2188	13	12244.7	0.085905	0.412829	0.932642	1.15473	1.79641	1.91083	33.3333	25	in PDB	95	1.71632	2.12972	0	9.5238	Order	Primates	53.85	50	51.85	Eukaryota	0	0	1	NA	NA	NA	NA	NA	NA	NA	NA	NA	NA	0	0
APOBEC4	PF18775	Family	non-DUFs	2835	2369	39	11665	0.237891	1.20673	3.93782	6.46651	2.39521	1.27389	33.3333	25	not in PDB	98.04	0	0	0	0	Class	Aves	84.62	66	74.16	Eukaryota	0	0	1	NA	NA	NA	NA	NA	NA	NA	NA	NA	NA	0	0
APOBEC4_like	PF18774	Family	non-DUFs	2608	2140	31	11717	0.20485	0.952683	2.6943	4.15704	2.39521	1.91083	33.3333	25	not in PDB	93.75	0.041229	0.233224	0	9.0909	Class	Aves	54.84	34	41.98	Eukaryota	0	0	1	NA	0.0461918	0.0515418	0.0379408	0.0512771	Soil	0.587367	-0.774511	-0.969858	-0.343279	0	0
ApoC-I	PF04691	Family	non-DUFs	191	191	39	12854.7	0.237891	1.20673	3.00518	4.15704	1.79641	0.636943	33.3333	25	in PDB	98.48	4.90465	6.73218	0	1.5152	Class	Mammalia	74.36	65.91	69.88	Eukaryota	0	0	1	NA	0.229369	0.240323	0.0822267	0.357004	Soil	0.0976712	1.07645	-1.38487	-2.21065	0	0
APOC4	PF15119	Family	non-DUFs	144	144	36	14505.3	0.218066	1.07971	2.38342	2.07852	0.598802	0.636943	33.3333	25	not in PDB	86.36	5.34086	6.26519	11.3636	11.3636	Class	Mammalia	100	81.82	90	Eukaryota	0	0	1	NA	NA	NA	NA	NA	NA	NA	NA	NA	NA	0	0
Apocytochr_F_C	PF01333	Domain	non-DUFs	3266	3262	234	6042	1.40752	3.93776	6.94301	9.69977	8.38323	4.4586	33.3333	50	in PDB	4.59	8.04716	11.3104	94.7712	95.098	Phylum	Cyanobacteria	68.8	96.41	80.3	Bacteria	3	159	1	0.420904	14.3569	9.01243	20.9815	10.7329	Marine	1.70569e-16	-6.78893	2.38445	7.69718	0	0
Apocytochr_F_N	PF16639	Domain	non-DUFs	3341	3321	239	6980.33	1.44717	4.06478	7.15026	9.93072	8.38323	4.4586	33.3333	50	in PDB	13.14	4.57807	7.79256	10.6267	83.9237	Phylum	Cyanobacteria	66.95	95.81	78.82	Bacteria	3	158	1	0.423568	1.8015	0.322308	4.49575	0.0238122	Marine	1.09215e-23	-10.3207	-2.45934	5.71754	0	0
ApoL	PF05461	Family	non-DUFs	2967	2803	147	9176.33	0.931739	4.19181	11.6062	16.3972	11.3772	7.00637	33.3333	50	not in PDB	85.63	4.50407	7.80459	61.0729	63.8239	Phylum	Chordata	74.83	89.43	81.48	Eukaryota	0	1	1	0	0.141833	0.19153	0.193562	0.0735335	Soil	0.0476178	0.161577	-2.28253	-2.37227	0	0
Apolipo_F	PF15148	Family	non-DUFs	342	279	57	13432.3	0.356836	1.74659	4.35233	5.77367	2.39521	0.636943	33.3333	25	not in PDB	83.12	7.61604	6.93576	1.1111	7.7778	Class	Mammalia	66.67	86.36	75.25	Eukaryota	0	0	1	NA	0.0645767	0.0182699	0.00413435	0.139234	HumanGut	0.0470042	2.53061	1.20225	-0.812577	0	0
Apolipoprotein	PF01442	Domain	non-DUFs	21183	3222	452	4997.33	2.88773	6.41473	12.3316	15.9353	13.1737	10.1911	100	75	in PDB	36.52	24.6072	26.1666	0.4122	71.9487	Order	Rhizobiales	59.73	87.1	70.87	Bacteria	15	306	1	1.09352	22.2799	16.84	11.7631	34.125	HumanGut	4.25847e-24	10.3306	5.83067	-2.40959	0	0
ApoLp-III	PF07464	Family	non-DUFs	159	158	61	10693	0.396485	1.20673	2.6943	3.00231	2.39521	3.18471	66.6667	75	in PDB	94.03	39.8997	26.0109	1.4706	10.2941	Class	Insecta	86.89	66.25	75.18	Eukaryota	0	6	1	0	7.29877	5.52325	4.87271	10.259	HumanGut	1.65009e-10	6.4012	4.631	-0.491754	0	0
ApoM	PF11032	Domain	non-DUFs	484	473	96	12906	0.614551	2.85805	7.66839	10.3926	2.39521	0.636943	33.3333	25	in PDB	95.97	3.63558	4.76535	3.937	5.5118	Phylum	Chordata	100	78.05	87.67	Eukaryota	0	0	1	NA	NA	NA	NA	NA	NA	NA	NA	NA	NA	0	0
ApoO	PF09769	Family	non-DUFs	2114	2102	760	6748.33	4.68513	14.4173	30.9845	35.5658	29.3413	11.465	66.6667	25	not in PDB	98.25	6.34928	8.47763	52.7184	53.2039	Superkingdom	Eukaryota	99.87	68.32	81.13	Eukaryota	0	0	1	NA	0.698527	0.590721	1.13568	0.352252	Marine	0.0809159	-2.28159	-1.17366	0.644377	0	0
APP_amyloid	PF10515	Family	non-DUFs	3071	3069	272	9521	1.74453	6.28771	16.0622	19.6305	13.7725	7.64331	33.3333	25	in PDB	2.72	15.5731	10.1387	97.8121	99.3565	Kingdom	Metazoa	100	86.35	92.67	Eukaryota	0	0	1	NA	NA	NA	NA	NA	NA	NA	NA	NA	NA	0	0
APP_Cu_bd	PF12924	Domain	non-DUFs	3048	3048	255	9622	1.63219	5.97015	15.3368	18.2448	11.976	7.64331	33.3333	25	in PDB	0.67	2.87842	8.46772	0.9371	92.1017	Kingdom	Metazoa	100	80.95	89.47	Eukaryota	0	0	1	NA	NA	NA	NA	NA	NA	NA	NA	NA	NA	0	0
APP_E2	PF12925	Domain	non-DUFs	3181	3150	276	8584.33	1.77096	6.31947	16.0622	19.1686	11.976	7.64331	33.3333	25	in PDB	1.86	46.8698	17.3824	0.3667	93.5208	Kingdom	Metazoa	100	87.62	93.4	Eukaryota	0	0	1	NA	0.111366	0.0771625	0.227893	0.0214571	Marine	3.27441e-05	-4.6411	-2.06362	1.62922	0	0
APP_N	PF02177	Domain	non-DUFs	3080	3075	265	9555.33	1.69828	6.06542	15.544	19.1686	12.5749	8.9172	33.3333	50	in PDB	3.72	2.00235	3.80409	0.1276	89.4133	Kingdom	Metazoa	99.25	83.49	90.69	Eukaryota	0	2	1	0	NA	NA	NA	NA	NA	NA	NA	NA	NA	0	0
Apq12	PF12716	Family	non-DUFs	375	375	285	11521	1.70488	4.06478	6.5285	6.00462	5.98802	0.636943	33.3333	25	not in PDB	100	0	0	100	100	Phylum	Ascomycota	98.95	74.41	84.94	Eukaryota	0	0	1	NA	0.0776215	0.194746	0	0.096239	Soil	0.0112593	1.72474	-1.70401	-3.0356	0	0
APS_kinase	PF01583	Domain	non-DUFs	29435	29349	4799	1430.33	30.7342	52.3976	72.7461	83.1409	84.4311	59.2357	100	100	in PDB	55.19	4.63689	6.02199	9.7458	10.7916	Superkingdom	Bacteria	77.87	45.29	57.27	Bacteria	129	3608	1	0.797594	22.1812	20.6965	36.3241	10.102	Marine	1.77609e-25	-10.8437	-4.29348	4.32593	5	1
APS-reductase_C	PF12139	Family	non-DUFs	808	808	224	8383	1.45378	2.92156	3.52332	6.00462	8.98204	7.64331	0	50	in PDB	2.46	7.98713	8.44825	0	0	Class	Deltaproteobacteria	32.59	50.34	39.57	Bacteria	0	213	1	0	4.2154	0.682412	10.5154	0.0910525	Marine	5.5003e-28	-11.1598	-2.09636	6.73602	0	0
APT	PF03440	Domain	non-DUFs	662	662	23	13601	0.151986	0.317561	0.518135	0.923788	1.1976	0.636943	0	25	in PDB	3.57	0.638881	1.8657	0	0	Order	Vibrionales	69.57	21.05	32.32	Bacteria	3	20	0.436053	3.34619	NA	NA	NA	NA	NA	NA	NA	NA	NA	12	1
Apt1	PF10351	Family	non-DUFs	2845	2523	884	6717	5.45827	16.5767	34.715	43.1871	40.1198	14.6497	100	25	not in PDB	18.44	19.5951	11.5273	2.8426	48.1778	Superkingdom	Eukaryota	99.89	79.48	88.52	Eukaryota	0	0	1	NA	0.337545	0.0797637	0.404225	0.390312	HumanGut	0.0964215	0.0335112	2.06972	2.00917	0	1
Apyrase	PF06079	Family	non-DUFs	1294	1233	331	10499	2.11458	7.58971	18.9637	24.7113	22.1557	12.7389	66.6667	50	in PDB	85.74	1.43872	3.34528	0.3049	51.9817	Kingdom	Metazoa	81.27	85.4	83.28	Eukaryota	1	9	1	2.47866	NA	NA	NA	NA	NA	NA	NA	NA	NA	0	0
Aquarius_N	PF16399	Family	non-DUFs	2607	2329	843	7593.67	5.12787	15.8145	34.4041	44.3418	38.9222	17.1975	100	25	in PDB	13.52	7.46652	8.01643	5.3815	12.2892	Superkingdom	Eukaryota	99.88	75.79	86.18	Eukaryota	0	0	1	NA	0.133166	0.118436	0.259444	0.0259593	Soil	0.0326624	-2.40633	-2.02473	-0.0943142	0	0
ARA70	PF12489	Family	non-DUFs	1248	646	101	12574.3	0.627767	3.1121	8.18653	12.7021	6.58683	4.4586	33.3333	25	in PDB	16.77	15.842	18.9239	0	3.2573	Phylum	Chordata	89.11	73.17	80.36	Eukaryota	0	0	1	NA	NA	NA	NA	NA	NA	NA	NA	NA	NA	0	0
ArabFuran-catal	PF09206	Domain	non-DUFs	1586	1571	365	7715	2.27979	3.74722	7.25389	11.3164	13.7725	6.36943	66.6667	75	in PDB	14.94	11.4811	7.35084	0.1565	2.6604	Phylum	Ascomycota	48.77	46.97	47.85	Eukaryota	5	155	1	0.71961	1.01699	1.39638	1.96255	0	Marine	7.2115e-12	-6.66892	-5.23869	0.105147	0	0
Arabino_trans_C	PF14896	Domain	non-DUFs	5428	5239	303	7985.67	1.95599	0.825659	1.24352	1.15473	0.598802	0.636943	0	25	in PDB	1.95	27.799	13.0096	79.3439	98.1774	Order	Corynebacteriales	82.84	98.43	89.96	Bacteria	27	276	0.00326257	2.1823	0.105983	0.343096	0.0347297	0.0663735	Soil	0.000111458	-0.0699125	-4.07011	-3.94788	0	1
Arabino_trans_N	PF17689	Domain	non-DUFs	5043	5023	305	8009.67	1.96921	0.825659	1.34715	1.38568	0.598802	0.636943	0	25	in PDB	0.66	9.57868	9.63049	2.2457	99.7358	Order	Corynebacteriales	82.3	98.43	89.64	Bacteria	27	278	0.00358234	2.1666	0.106246	0.410168	0.0386727	0.0340971	Soil	1.28067e-05	-0.676581	-4.70482	-4.09385	0	1
Arabinose_bd	PF12625	Domain	non-DUFs	36782	36770	1985	2597.33	12.8197	17.4659	18.5492	17.552	18.5629	12.1019	100	50	in PDB	3.27	0.66774	2.08504	4.2707	4.5335	Phylum	Proteobacteria	69.32	48.5	57.07	Bacteria	76	1902	1	0.891378	3.09515	7.91852	3.83736	0.316927	Soil	2.7381e-16	-6.67902	-7.54207	-2.15229	0	0
Arabinose_Iso_C	PF11762	Domain	non-DUFs	6619	6617	1477	3539	9.60153	13.3693	13.886	16.3972	20.3593	12.7389	0	50	in PDB	0.92	1.39872	2.94415	0	0.0656	Class	Actinobacteria	31.01	39.52	34.75	Bacteria	50	1425	1	0.782734	5.32164	4.98925	0.280724	10.0039	HumanGut	9.23117e-30	11.7924	4.35374	-5.01461	0	0
Arabinose_Isome	PF02610	Family	non-DUFs	7923	7921	1631	2936.33	10.6258	14.4173	14.6114	17.0901	21.5569	15.9236	0	50	in PDB	13.42	0.216429	0.790313	0.6711	0.826	Phylum	Actinobacteria	31.94	42.64	36.52	Bacteria	51	1572	1	0.72373	13.2058	12.3192	0.78951	24.7683	HumanGut	1.45114e-31	12.2006	4.51986	-5.17303	0	0
Arabinose_trans	PF04602	Family	non-DUFs	5355	5335	307	7629.33	1.98242	0.825659	1.34715	1.38568	0.598802	0.636943	0	25	not in PDB	1.03	0.173594	1.38549	99.8721	99.8721	Order	Corynebacteriales	81.76	98.43	89.32	Bacteria	27	280	0.00392906	2.15112	0.152127	0.606246	0.00190335	0.0886524	Soil	5.15427e-09	0.00734441	-5.81876	-5.72859	0	1
AraC_binding	PF02311	Domain	non-DUFs	158745	158399	4206	630.667	27.1988	33.4392	29.2228	29.7921	37.7246	28.6624	100	100	in PDB	2.87	1.57755	4.46694	0.889	1.5002	Superkingdom	Bacteria	99.24	50.59	67.01	Bacteria	182	3992	1	1.01704	76.1458	16.6186	2.21311	168.728	HumanGut	1.9088e-32	12.389	5.64337	-4.21655	8	6
AraC_binding_2	PF14525	Domain	non-DUFs	23413	23412	1650	3204.67	10.6126	12.8295	12.9534	13.3949	10.7784	7.00637	66.6667	75	in PDB	2.24	2.82604	5.02435	0.1178	0.2121	Class	Actinobacteria	40.06	57.03	47.06	Bacteria	58	1583	1	0.817346	1.80905	3.76044	0.969072	1.71131	Soil	0.00016199	3.94008	-0.0559588	-3.1612	6	0
AraC_N	PF06719	Family	non-DUFs	17599	17588	1871	3366.67	12.073	19.0219	19.7927	21.94	26.9461	17.1975	100	50	not in PDB	1.91	1.95423	3.69577	0.7634	0.9542	Phylum	Proteobacteria	62.16	40.99	49.41	Bacteria	88	1773	0.814504	1.10722	1.59952	2.7741	0.664686	1.92699	Soil	1.4009e-06	4.754	-0.369078	-4.1108	0	0
ArAE_1	PF06081	Family	non-DUFs	20249	20246	1339	3518.33	8.64336	9.52683	8.39378	8.54503	10.1796	7.64331	33.3333	50	not in PDB	70.74	0	0	99.8673	99.8673	Phylum	Firmicutes	62.88	55	58.68	Bacteria	57	1278	1	0.994954	1.51957	0.31406	0.265858	3.17532	HumanGut	9.81048e-23	9.6213	6.84185	-0.855931	0	0
ArAE_1_C	PF11728	Domain	non-DUFs	3436	3434	641	5999	4.12344	4.22356	3.31606	3.4642	7.18563	5.09554	66.6667	50	in PDB	2.09	0.447616	2.64148	0.4484	98.6547	Class	Bacilli	75.66	65.54	70.24	Bacteria	41	595	0.04811	1.53718	1.14849	0.0963359	0.12486	2.53006	HumanGut	6.00911e-24	9.67972	7.44005	-0.313653	0	0
ArAE_2	PF10334	Family	non-DUFs	1819	1800	427	9741.33	2.60358	7.17688	13.886	14.3187	16.1677	3.82166	33.3333	25	not in PDB	3.19	3.17872	5.77749	58.57	98.8247	Kingdom	Fungi	99.53	75.49	85.86	Eukaryota	0	0	1	NA	NA	NA	NA	NA	NA	NA	NA	NA	NA	0	0
ArAE_2_N	PF10337	Family	non-DUFs	2209	1899	473	8790.67	2.88773	7.62147	14.4041	14.7806	14.9701	4.4586	66.6667	25	not in PDB	5.38	7.61986	8.40739	98.213	99.7856	Kingdom	Fungi	99.58	83.66	90.93	Eukaryota	0	0	1	NA	0.0963526	0.0417039	0.133355	0.0869591	Marine	0.201291	-1.44009	0.514213	1.64102	0	0
Arb1	PF09692	Family	non-DUFs	626	591	370	10616.7	2.24014	5.77961	11.1917	11.3164	10.1796	2.54777	33.3333	25	not in PDB	85.01	14.4024	12.6962	1.6432	3.7559	Kingdom	Fungi	99.73	65.54	79.1	Eukaryota	0	0	1	NA	0.0892459	0.122726	0.172133	0	Marine	0.00128448	-3.56346	-2.42611	0.423153	0	0
Arb2	PF09757	Domain	non-DUFs	1324	1285	580	9551.33	3.5155	10.4795	21.8653	26.097	22.7545	7.00637	100	25	in PDB	20.59	4.86621	5.72887	6.6365	7.994	Kingdom	Fungi	83.79	86.32	85.04	Eukaryota	0	0	1	NA	0.0615353	0.0299526	0.0704693	0.0673122	HumanGut	0.689523	0.882776	0.425548	-0.277406	0	0
Arc	PF03869	Domain	non-DUFs	7212	7122	864	4379.33	5.60365	10.7971	15.0259	16.6282	16.1677	13.3758	33.3333	100	in PDB	98.63	19.3486	22.7308	0.1832	0.4579	Class	Gammaproteobacteria	28.7	24.08	26.19	Bacteria	39	788	1	1.10407	3.48334	4.8572	0.342125	5.70936	HumanGut	1.02906e-25	10.721	2.25973	-6.22947	0	0
Arc_C	PF18162	Domain	non-DUFs	219	218	83	13641.7	0.51543	2.50873	6.73575	9.00693	1.79641	0.636943	33.3333	25	in PDB	100	23.8358	4.58423	0	0	Phylum	Chordata	100	67.48	80.58	Eukaryota	0	0	1	NA	NA	NA	NA	NA	NA	NA	NA	NA	NA	0	0
Arc_PepC	PF06819	Domain	non-DUFs	129	129	55	12929.3	0.363444	0.349317	0.518135	0.923788	2.39521	2.54777	0	50	not in PDB	29.82	0	0	96.4912	100	Phylum	Euryarchaeota	87.27	17.2	28.74	Archaea	0	1	1	0	0.187318	0.0690355	0.0991469	0.31842	HumanGut	0.523654	0.844212	1.0732	0.389972	0	0
Arc_PepC_II	PF06847	Domain	non-DUFs	513	513	194	10607	1.26214	2.57225	2.27979	3.4642	5.38922	3.18471	0	25	in PDB	16.26	6.27014	12.5886	96.5517	99.5074	Superkingdom	Archaea	100	45.33	62.38	Archaea	0	0	1	NA	0.257503	0.147609	0.540082	0.051261	Marine	5.02766e-07	-5.38943	-1.03888	3.22701	0	0
Arc_trans_TRASH	PF08394	Domain	non-DUFs	775	772	103	11326	0.680632	1.74659	2.90155	4.61894	8.98204	9.55414	0	50	not in PDB	23.48	0.419043	2.19069	0	1.7699	Class	Halobacteria	32.04	34.38	33.17	Archaea	1	18	1	1.23933	0.117946	0.404784	0.0557555	0.048425	Soil	6.01913e-06	-0.530782	-4.81301	-4.3152	0	0
Arcadin_1	PF18653	Domain	non-DUFs	68	68	29	14906.7	0.191634	0.222293	0.207254	0.461894	1.1976	3.18471	0	25	in PDB	100	1.9844	3.73522	0	0	Phylum	Candidatus Bathyarchaeota	51.72	51.72	51.72	Archaea	0	0	1	NA	NA	NA	NA	NA	NA	NA	NA	NA	NA	0	0
Arch_fla_DE	PF04659	Family	non-DUFs	572	572	127	11118.7	0.839226	2.00064	1.65803	2.77136	4.79042	1.91083	33.3333	50	not in PDB	56.82	12.9042	13.7102	0	2.7273	Class	Halobacteria	57.48	76.04	65.47	Archaea	0	0	1	NA	0.175763	0.376229	0.0408102	0.209518	Soil	0.00956527	1.16866	-2.24614	-3.13041	0	0
Arch_flagellin	PF01917	Family	non-DUFs	2036	1987	192	7971.33	1.26875	2.57225	2.59067	4.15704	5.98802	4.4586	0	50	in PDB	96.79	14.2029	19.2729	76.2399	79.3541	Phylum	Euryarchaeota	78.12	53.76	63.69	Archaea	0	12	1	0	1.22979	1.28582	2.37902	0.170979	Marine	7.35762e-13	-7.36058	-1.05607	4.76406	0	0
Archaeal_AmoA	PF12942	Family	non-DUFs	30944	30941	16	8877.67	0.105729	0.222293	0.310881	0.692841	0.598802	0.636943	0	25	not in PDB	100	0	0	100	100	Phylum	Thaumarchaeota	100	76.19	86.49	Archaea	0	0	1	NA	0.163623	0.392364	0.234232	0	Soil	3.12408e-06	-3.07687	-4.98393	-2.47609	0	0
Archease	PF01951	Domain	non-DUFs	3530	3523	1278	4877.33	8.24027	17.2436	32.5389	44.1109	53.2934	59.8726	100	75	in PDB	96.02	2.30828	5.93117	0.722	1.7329	Phylum	Euryarchaeota	18.23	83.51	29.93	Bacteria	5	558	1	0.199892	1.44045	4.22824	1.63666	0.0442072	Soil	9.70888e-17	-7.92154	-6.37751	-0.0273887	0	0
ARD	PF03079	Domain	non-DUFs	9624	9602	1860	4019.33	11.6434	25.6907	47.0466	55.1963	48.503	24.2038	100	75	in PDB	95.81	4.46712	5.45078	0.3321	1.0793	Class	Gammaproteobacteria	20.27	36.6	26.09	Bacteria	49	933	0.744973	1.17158	0.999482	3.00949	0.909967	0.200669	Soil	1.18998e-13	-4.27981	-7.69985	-4.19888	0	0
ArdA	PF07275	Family	non-DUFs	4898	4887	589	4541	3.81286	7.46269	12.1244	12.933	11.3772	5.09554	0	75	in PDB	88.06	1.49283	3.83539	0.1181	0.4723	Phylum	Firmicutes	40.75	15.68	22.64	Bacteria	40	529	0.0138871	1.6868	12.4183	1.47436	2.56851	26.0711	HumanGut	2.20016e-28	9.94266	9.09268	1.10443	0	0
AreA_N	PF07573	Family	non-DUFs	81	81	58	14457.3	0.363444	0.254049	0.518135	0.692841	0.598802	0.636943	33.3333	25	not in PDB	0	93.3435	8.89847	0	0	Family	Aspergillaceae	91.38	92.98	92.17	Eukaryota	0	0	1	NA	NA	NA	NA	NA	NA	NA	NA	NA	NA	0	1
Arena_glycoprot	PF00798	Family	non-DUFs	853	793	10	12231.7	0.0660808	0.0317561	0.103627	0	0	0	0	25	in PDB	80	0	0	83.3333	91.6667	Genus	Mammarenavirus	100	90.91	95.24	Viruses	0	0	1	NA	0.221221	0	0.5479	0.0239935	Marine	6.79808e-09	-5.64493	0.333705	4.77838	0	0
Arena_ncap_C	PF17290	Domain	non-DUFs	885	885	13	12397.7	0.085905	0.0635122	0.103627	0	0	0	0	25	in PDB	0	3.03415	3.62966	0	0	Family	Arenaviridae	100	86.67	92.86	Viruses	0	0	1	NA	0.137457	0.0363082	0.2761	0.0569302	Marine	0.176053	-1.63833	0.29776	1.58443	0	0
Arena_nucleocap	PF00843	Domain	non-DUFs	743	742	13	13679.7	0.085905	0.0635122	0.103627	0	0	0	0	25	in PDB	0	5.70469	2.59843	0	0	Family	Arenaviridae	100	86.67	92.86	Viruses	0	0	1	NA	NA	NA	NA	NA	NA	NA	NA	NA	NA	0	0
Arena_RNA_pol	PF06317	Family	non-DUFs	789	771	15	13591.3	0.0991211	0.0635122	0.103627	0	0	0	0	25	in PDB	6.67	1.47569	2.45401	6.25	6.25	Family	Arenaviridae	93.33	93.33	93.33	Viruses	0	0	1	NA	NA	NA	NA	NA	NA	NA	NA	NA	NA	0	0
ArenaCapSnatch	PF17296	Domain	non-DUFs	579	579	13	13791.3	0.085905	0.0635122	0.103627	0	0	0	0	25	in PDB	0	0.452489	1.15717	0	7.6923	Family	Arenaviridae	100	86.67	92.86	Viruses	0	0	1	NA	0.0457544	0.0680163	0.022585	0.0568673	Soil	0.139196	0.279278	-1.76487	-1.95593	0	0
Arf	PF00025	Domain	non-DUFs	132582	131525	1338	2768.33	8.20062	24.1346	51.0881	64.8961	64.6707	40.1274	100	75	in PDB	92.25	0.927022	3.3354	1.5797	3.6588	Superkingdom	Eukaryota	82.29	99.1	89.91	Eukaryota	3	197	1	0.339714	2.03567	3.5882	2.81479	0.655225	Soil	1.45156e-10	-3.88905	-6.69094	-3.51467	0	1
ARF7EP_C	PF14949	Family	non-DUFs	784	784	265	11340.3	1.69828	6.44649	16.4767	20.3233	12.5749	5.73248	33.3333	25	not in PDB	92	18.2265	14.1971	0	1.25	Kingdom	Metazoa	100	84.13	91.38	Eukaryota	0	0	1	NA	NA	NA	NA	NA	NA	NA	NA	NA	NA	0	0
ArfA	PF03889	Domain	non-DUFs	2162	2162	369	7130.33	2.30622	2.76278	2.79793	3.23326	2.99401	1.27389	0	50	in PDB	100	56.9613	27.3817	0	1.8868	Class	Gammaproteobacteria	94.31	33.79	49.75	Bacteria	55	312	1.96e-14	3.93248	1.15034	0.0816139	2.7894	0.14275	Marine	4.37534e-23	-9.43979	0.232863	7.67088	0	0
Arfaptin	PF06456	Domain	non-DUFs	4688	4620	329	7015.67	2.10798	7.65322	19.4819	24.2494	17.9641	10.1911	66.6667	25	in PDB	54.32	3.08542	5.43876	0.5028	2.1999	Kingdom	Metazoa	95.74	100	97.83	Eukaryota	0	0	1	NA	0.389526	0.174226	0.268062	0.593037	HumanGut	0.547163	0.299596	1.12392	0.869199	0	0
ArfGap	PF01412	Domain	non-DUFs	29023	28978	1100	4191.67	6.66094	20.6415	44.1451	53.8106	46.1078	17.8344	100	25	in PDB	54.66	8.85173	11.3788	0.4349	2.9824	Superkingdom	Eukaryota	99.91	98.92	99.41	Eukaryota	0	0	1	NA	0.470239	0.392923	0.98111	0.0442822	Marine	2.66936e-07	-5.22617	-3.88359	0.300503	0	0
Arg_decarb_HB	PF17810	Domain	non-DUFs	6879	6878	1485	3417.67	9.48259	14.195	16.7876	17.7829	24.5509	17.8344	100	75	in PDB	0.2	2.80292	6.1047	0	0.4624	Class	Gammaproteobacteria	48.08	69.32	56.78	Bacteria	105	1364	5.53e-07	1.71725	6.51939	7.20447	4.93738	7.64347	HumanGut	1.98787e-06	5.00872	0.49336	-3.4634	0	1
Arg_decarbox_C	PF17944	Domain	non-DUFs	6677	6677	1442	3548.33	9.17862	13.5281	16.0622	16.8591	22.7545	16.5605	66.6667	75	in PDB	0.88	0.782595	3.29872	0	0.4765	Class	Gammaproteobacteria	49.65	69.51	57.93	Bacteria	102	1330	1.11e-06	1.71083	5.49837	7.59484	3.18059	6.66718	HumanGut	1.5096e-11	6.80084	0.45762	-4.91137	0	1
Arg_repressor	PF01316	Domain	non-DUFs	11219	11217	3129	2343.67	20.1546	20.5144	18.0311	18.4758	22.7545	18.4713	66.6667	75	in PDB	1.31	4.24226	8.46767	0	0.139	Phylum	Firmicutes	41.29	84.39	55.45	Bacteria	173	2945	0.000178212	1.31045	14.0889	10.2044	3.77124	25.0743	HumanGut	1.09282e-29	11.6196	6.1842	-3.0781	0	0
Arg_repressor_C	PF02863	Domain	non-DUFs	10783	10780	3107	2396.67	20.0291	20.1334	17.2021	16.8591	19.1617	14.6497	66.6667	50	in PDB	0.87	0.977046	3.42869	0.0561	0.1402	Phylum	Firmicutes	41.49	84.19	55.58	Bacteria	173	2931	0.000134452	1.31671	13.2805	6.86181	3.63361	24.771	HumanGut	3.1489e-28	10.9566	7.23715	-1.51981	0	0
Arg_tRNA_synt_N	PF03485	Domain	non-DUFs	35510	35498	8677	924	55.7788	70.5621	73.5751	85.2194	89.2216	96.1783	100	75	in PDB	0.93	5.81152	9.09045	0.0516	5.1936	Superkingdom	Bacteria	87.53	92.05	89.73	Bacteria	345	7250	0.000207547	1.06155	27.2625	14.4526	32.8825	27.8087	Marine	3.35039e-15	-3.55695	5.57905	8.29116	0	0
Arginase	PF00491	Domain	non-DUFs	46600	46446	6148	820.667	39.3445	61.7339	76.8912	89.8383	89.8204	72.6115	100	100	in PDB	98.6	3.86961	4.89078	1.6915	2.1306	Superkingdom	Bacteria	78.33	58.37	66.89	Bacteria	197	4619	1	0.951431	51.2121	73.3312	73.6885	21.3063	Soil	7.95798e-25	-9.70224	-7.85601	-0.0777054	0	0
Arginosuc_synth	PF00764	Family	non-DUFs	27864	27658	7481	938	47.9482	68.6885	72.4352	83.8337	89.8204	59.8726	100	75	in PDB	98.22	2.98635	3.43048	0.4137	0.6205	Superkingdom	Bacteria	84.73	76.83	80.59	Bacteria	241	6098	1	0.881634	47.6878	37.9101	66.3921	35.1316	Marine	6.01087e-16	-7.88332	-0.0483492	6.16726	0	3
ArgJ	PF01960	Family	non-DUFs	20218	20131	5561	1386.67	35.6241	49.7618	53.1606	60.739	69.4611	35.6688	100	75	in PDB	98.96	2.16762	3.18019	0.2043	0.3404	Superkingdom	Bacteria	86.37	58.21	69.55	Bacteria	140	4663	1	0.669764	35.433	17.4381	56.6094	24.247	Marine	6.08942e-19	-7.56412	2.12851	8.05659	0	1
ARGLU	PF15346	Family	non-DUFs	1091	1083	373	9237.33	2.3723	8.47888	20.4145	27.0208	19.7605	10.828	66.6667	25	not in PDB	96.86	53.8373	27.1911	0.5172	2.4138	Kingdom	Metazoa	74.53	88.25	80.81	Eukaryota	0	0	1	NA	0.180258	0.112839	0.244187	0.152219	Marine	0.036864	-2.64212	-1.00319	1.09627	0	0
ArgoL1	PF08699	Domain	non-DUFs	8742	8704	885	6427.33	5.44505	17.2118	38.342	47.3441	37.7246	15.9236	100	25	in PDB	1.4	0.723045	3.59573	0.107	4.1524	Superkingdom	Eukaryota	99.89	79.57	88.58	Eukaryota	0	0	1	NA	0.110135	0.129275	0.0721208	0.135974	Soil	0.244651	1.49655	-0.226569	-1.40263	0	0
ArgoL2	PF16488	Family	non-DUFs	7481	7434	845	7506.33	5.20056	16.3862	36.6839	45.2656	35.9281	15.2866	100	25	in PDB	0.66	5.60736	8.12988	0.1207	4.2733	Superkingdom	Eukaryota	99.88	75.97	86.3	Eukaryota	0	0	1	NA	NA	NA	NA	NA	NA	NA	NA	NA	NA	0	0
ArgoMid	PF16487	Domain	non-DUFs	5312	5281	729	6371.33	4.51992	14.4808	33.9896	43.418	35.3293	15.9236	100	25	in PDB	0.26	1.37406	3.82621	0.1461	5.2612	Superkingdom	Eukaryota	99.86	65.53	79.13	Eukaryota	0	0	1	NA	0.268585	0.11839	0.0117189	0.565475	HumanGut	0.00143584	3.69803	1.06849	-1.86448	0	0
ArgoN	PF16486	Domain	non-DUFs	7753	7718	869	7436	5.33932	16.8943	37.513	47.3441	37.7246	15.9236	100	25	in PDB	3.19	6.40351	8.75363	0.2517	4.2563	Superkingdom	Eukaryota	99.88	78.13	87.68	Eukaryota	0	0	1	NA	NA	NA	NA	NA	NA	NA	NA	NA	NA	0	0
Argos	PF11581	Family	non-DUFs	168	162	57	14140.7	0.363444	1.20673	2.90155	3.69515	3.59281	1.27389	33.3333	25	in PDB	95.31	1.86235	5.27351	0	3.0303	Phylum	Arthropoda	96.49	60.44	74.32	Eukaryota	0	0	1	NA	NA	NA	NA	NA	NA	NA	NA	NA	NA	0	0
ARHGEF5_35	PF15441	Family	non-DUFs	194	176	39	14371.7	0.237891	1.17498	2.59067	2.30947	0.598802	0.636943	33.3333	25	not in PDB	6.82	93.5453	6.5805	0	0	Class	Mammalia	100	88.64	93.98	Eukaryota	0	0	1	NA	NA	NA	NA	NA	NA	NA	NA	NA	NA	0	0
ARID	PF01388	Domain	non-DUFs	16130	16108	1028	5687.33	6.25785	19.5935	42.1762	51.963	43.7126	17.1975	100	25	in PDB	43.93	6.73749	13.2247	0.3965	5.8366	Superkingdom	Eukaryota	99.9	92.44	96.03	Eukaryota	0	0	1	NA	0.113082	0.0893623	0.235526	0.013259	Marine	0.0025465	-3.47205	-2.00282	0.767395	0	0
Arif-1	PF06770	Family	non-DUFs	87	87	26	14906	0.165202	0.0317561	0.103627	0	0	0	0	25	not in PDB	100	0.204332	0.749631	100	100	Genus	Alphabaculovirus	100	72.22	83.87	Viruses	0	0	1	NA	NA	NA	NA	NA	NA	NA	NA	NA	NA	0	0
ARL17	PF15840	Family	non-DUFs	42	42	10	15486.3	0.0594727	0.285805	0.207254	0.230947	0.598802	0.636943	33.3333	25	not in PDB	72.22	2.167	5.77866	0	0	Order	Primates	100	71.43	83.33	Eukaryota	0	0	1	NA	NA	NA	NA	NA	NA	NA	NA	NA	NA	0	0
ARL2_Bind_BART	PF11527	Family	non-DUFs	1690	1680	349	7916	2.20049	8.06605	20.5181	29.0993	23.9521	12.1019	100	25	in PDB	94.88	1.19797	3.76002	1.9676	2.8935	Kingdom	Metazoa	79.66	88.25	83.73	Eukaryota	0	0	1	NA	0.659868	0.0695373	1.22319	0.411149	Marine	0.00188293	-2.06346	1.98959	3.58351	0	0
ARL6IP6	PF15062	Family	non-DUFs	402	402	119	12810.7	0.759929	2.54049	5.90674	7.15935	4.19162	2.54777	33.3333	25	not in PDB	98.47	1.75029	4.10404	100	100	Class	Insecta	52.94	78.75	63.32	Eukaryota	0	0	1	NA	NA	NA	NA	NA	NA	NA	NA	NA	NA	0	0
ArlS_N	PF18719	Domain	non-DUFs	2505	2503	349	7800.33	2.24675	1.58781	1.34715	1.38568	2.99401	1.91083	33.3333	50	not in PDB	0.54	2.01264	4.00794	54.3478	99.7283	Class	Bacilli	98.85	46.62	63.36	Bacteria	22	326	0.281438	1.50544	0.286054	0.471715	0.203962	0.27871	Soil	0.0167508	0.361162	-2.5608	-2.80329	8	2
Arm	PF00514	Repeat	non-DUFs	103021	33029	1103	2603.33	6.68737	20.8638	44.7668	55.6582	49.1018	21.0191	100	75	in PDB	18.91	0.313302	2.35294	0.0832	3.3281	Superkingdom	Eukaryota	99	98.29	98.64	Eukaryota	0	7	1	0	8.50424	1.19815	21.0687	0.392684	Marine	0.000132512	-4.23574	-2.44048	0.939015	0	0
Arm_2	PF04826	Family	non-DUFs	3960	3850	259	8915.33	1.61898	6.63703	16.9948	26.097	21.5569	13.3758	100	50	not in PDB	85.32	1.7566	3.51877	4.4025	34.0881	Kingdom	Metazoa	73.75	60.63	66.55	Eukaryota	0	1	1	0	0.070174	0.104941	0.131245	0	Marine	0.00324282	-3.47331	-1.15282	1.60438	0	0
Arm_3	PF16186	Family	non-DUFs	5094	5081	1039	5983.33	6.34375	19.7205	42.3834	52.6559	46.1078	17.8344	100	50	in PDB	2.3	9.04066	9.8693	0.2117	3.211	Superkingdom	Eukaryota	99.81	93.34	96.47	Eukaryota	0	0	1	NA	0.204429	0.389013	0.285266	0.0509196	Soil	0.000664477	-3.42168	-3.08117	-0.332878	0	0
Arm_APC_u3	PF16629	Disordered	non-DUFs	1349	1281	110	11659.7	0.693848	3.30264	8.91192	12.2402	3.59281	1.27389	33.3333	25	in PDB	0	67.2788	20.9107	0	2.0548	Phylum	Chordata	96.36	86.18	90.99	Eukaryota	0	0	1	NA	NA	NA	NA	NA	NA	NA	NA	NA	NA	0	0
Arm_vescicular	PF18770	Repeat	non-DUFs	1049	1049	288	10901	1.85687	6.51	16.4767	20.5543	17.3653	10.828	66.6667	25	in PDB	1.41	0.412622	1.8183	0.5634	15.493	Kingdom	Metazoa	95.83	87.62	91.54	Eukaryota	0	0	1	NA	NA	NA	NA	NA	NA	NA	NA	NA	NA	0	0
Arm-DNA-bind_1	PF09003	Domain	non-DUFs	3634	3634	125	9215.33	0.786361	2.06415	3.21244	4.15704	4.19162	2.54777	33.3333	75	in PDB	11.72	15.6435	13.9931	0	0	Order	Enterobacterales	42.4	31.36	36.05	Bacteria	17	92	7.24e-05	4.12211	0.113581	0.130905	0.0540687	0.159562	Soil	0.452218	-0.0123673	-1.20537	-1.17574	0	0
Arm-DNA-bind_2	PF12167	Domain	non-DUFs	6461	6461	442	6392	2.82165	5.52556	8.18653	8.54503	5.98802	2.54777	0	50	not in PDB	9.25	3.5197	6.37539	0	0.5245	Class	Gammaproteobacteria	50.68	21.75	30.43	Bacteria	24	393	0.4915	1.36232	0.406094	1.2744	0.196614	0.214741	Soil	1.96503e-09	-0.478773	-6.12971	-5.65118	0	0
Arm-DNA-bind_3	PF13356	Domain	non-DUFs	48936	48932	2195	2003	14.0884	19.8793	16.0622	17.0901	18.5629	14.0127	100	100	in PDB	13.23	13.1712	12.8682	0.2201	0.739	Phylum	Proteobacteria	92.94	71.91	81.08	Bacteria	108	2006	0.147136	1.20102	7.86093	13.5431	9.07821	4.27943	Marine	6.04296e-08	-5.55484	-3.89124	0.552085	0	0
Arm-DNA-bind_4	PF14657	Domain	non-DUFs	11433	11433	1035	2993.33	6.7072	8.73293	9.32642	9.93072	12.5749	7.00637	66.6667	75	not in PDB	4.54	9.418	14.7834	0	1.0599	Phylum	Firmicutes	72.95	49.31	58.85	Bacteria	45	893	1	1.12414	13.5948	4.9776	0.273278	29.3542	HumanGut	1.95379e-32	12.3989	5.45216	-4.41239	0	0
Arm-DNA-bind_5	PF17293	Domain	non-DUFs	10865	10855	687	3198.67	4.51992	5.68434	4.76684	4.84988	8.98204	6.36943	33.3333	50	not in PDB	7.1	3.68447	6.79336	0.23	2.3661	Phylum	Bacteroidetes	95.63	82.95	88.84	Bacteria	23	663	1	0.773879	61.8372	17.7711	1.80074	135.149	HumanGut	1.866e-29	11.1252	7.64733	-1.2493	0	0
Armet	PF10208	Family	non-DUFs	860	852	344	9670.67	2.18727	7.71674	18.5492	24.2494	19.7605	11.465	100	25	in PDB	87.87	1.10463	5.26325	1.1111	7.3333	Kingdom	Metazoa	81.4	88.89	84.98	Eukaryota	0	0	1	NA	0.165827	0.0361672	0.408145	0.00446599	Marine	0.00233913	-3.52881	-0.805805	1.98942	0	0
ArnB_C	PF18677	Domain	non-DUFs	56	56	16	14315	0.105729	0.158781	0.310881	0.692841	1.1976	1.27389	0	25	in PDB	0	28.095	17.3074	0	3.4483	Order	Sulfolobales	62.5	100	76.92	Archaea	0	0	1	NA	0.117234	0.0947011	0.0335288	0.202427	HumanGut	0.21341	1.76308	0.302883	-1.09203	0	0
Arnt_C	PF18583	Domain	non-DUFs	1262	1262	207	9273	1.36126	1.90537	2.79793	5.08083	4.79042	3.82166	0	25	in PDB	2.07	0.807573	1.7874	0.8264	99.5868	Family	Burkholderiaceae	44.44	90.2	59.55	Bacteria	10	197	1	1.13238	0.370127	0.949751	0.125845	0.336396	Soil	8.02561e-09	0.842968	-5.38163	-5.95744	0	0
AroM	PF07302	Family	non-DUFs	1913	1908	303	7583	1.92295	4.76342	6.83938	9.46882	13.1737	8.9172	33.3333	75	not in PDB	93.98	1.68056	6.48288	2.1084	2.1084	Order	Enterobacterales	24.09	43.2	30.93	Bacteria	22	266	0.0539284	1.84502	1.13995	0.43533	0.456803	2.06306	HumanGut	3.92057e-14	7.18061	5.95201	0.193018	0	0
Aromatic_hydrox	PF11723	Domain	non-DUFs	474	404	78	11600.3	0.51543	1.23849	2.79793	4.61894	2.39521	3.18471	0	25	in PDB	0	3.85724	3.73632	0	0	Genus	Streptomyces	19.23	6.58	9.8	Bacteria	1	77	1	0.289713	0.293455	0.677743	0.366499	0.0595881	Soil	6.77226e-05	-2.93029	-4.25732	-1.87702	0	0
AROS	PF15684	Family	non-DUFs	438	437	180	12388	1.1432	4.73166	12.0207	16.1663	8.98204	5.09554	33.3333	25	not in PDB	97.35	52.6039	22.3499	0	2.6596	Kingdom	Metazoa	100	57.14	72.73	Eukaryota	0	0	1	NA	NA	NA	NA	NA	NA	NA	NA	NA	NA	0	0
ARPC4	PF05856	Family	non-DUFs	1439	1400	932	8634.33	5.76224	17.974	38.9637	48.9607	44.3114	17.1975	100	50	in PDB	96.34	1.24345	3.07982	0.7181	1.9749	Superkingdom	Eukaryota	99.79	83.71	91.04	Eukaryota	0	0	1	NA	0.0795913	0.0811782	0.118142	0.0442012	Soil	0.0663515	-1.90383	-2.0699	-0.534878	0	0
Arr-ms	PF12120	Domain	non-DUFs	2368	2357	587	7005.67	3.85251	6.31947	8.91192	8.54503	10.7784	7.00637	0	25	in PDB	98.2	26.8368	15.6638	0.1621	0.1621	Class	Actinobacteria	43.61	22.09	29.32	Bacteria	11	576	1	0.426019	0.464337	1.85362	0.223403	0.0733665	Soil	7.54041e-21	-1.19255	-9.42507	-8.32949	0	0
Arrestin_C	PF02752	Domain	non-DUFs	12281	12108	891	5070.33	5.47809	16.9895	37.0984	43.418	40.1198	16.5605	100	75	in PDB	26.04	5.47481	8.54212	0.7161	2.1995	Superkingdom	Eukaryota	99.66	79.93	88.71	Eukaryota	0	0	1	NA	0.521217	0.436801	0.119809	0.919417	HumanGut	0.000157021	4.24347	1.02971	-2.3326	0	1
Arrestin_N	PF00339	Domain	non-DUFs	12999	12883	940	5621.33	5.80189	17.7517	38.5492	45.9584	41.9162	22.9299	100	100	in PDB	30.04	5.23822	8.15986	0.3162	2.4506	Superkingdom	Eukaryota	97.66	82.63	89.52	Eukaryota	0	6	1	0	0.182128	0.376986	0.267023	0.0204732	Soil	4.706e-06	-3.1097	-4.87699	-2.34503	0	1
ARS2	PF04959	Family	non-DUFs	2330	2328	835	8457	5.14108	15.9098	35.0259	43.649	41.9162	17.1975	100	25	in PDB	8.02	44.6421	14.7224	0.3521	2.1127	Superkingdom	Eukaryota	99.88	75.07	85.71	Eukaryota	0	0	1	NA	0.0469831	0.106956	0.0700331	0	Soil	0.00798575	-1.91232	-3.09318	-1.53459	0	0
ArsA_ATPase	PF02374	Domain	non-DUFs	103566	96262	3087	1613.67	19.626	39.6316	64.2487	75.9815	82.0359	44.586	100	75	in PDB	62.43	5.15574	9.87243	0.2098	0.3917	Phylum	Actinobacteria	26.53	67.02	38.01	Bacteria	59	1801	1	0.730798	9.03608	21.9318	4.15417	7.78794	Soil	3.8365e-06	4.26779	-0.970096	-4.31861	0	0
ArsA_HSP20	PF17886	Domain	non-DUFs	37714	37702	1326	3456.67	8.53763	13.4011	21.0363	29.0993	31.1377	22.293	100	75	in PDB	28.74	6.29171	15.9822	0	0.2885	Class	Actinobacteria	43.89	50.22	46.84	Bacteria	30	932	1	0.718066	0.961229	4.11845	0.356836	0.123897	Soil	1.6809e-14	-2.52848	-8.06987	-5.94346	0	0
ArsB	PF02040	Family	non-DUFs	20200	19835	1805	3524.67	11.584	15.2429	21.8653	27.0208	32.9341	18.4713	100	75	not in PDB	96.87	0.188075	0.725422	99.7783	99.7783	Class	Actinobacteria	31.36	48.84	38.19	Bacteria	68	1512	1	1.00327	1.11698	2.43796	0.224258	1.34251	HumanGut	2.0401e-07	5.39598	0.456331	-3.80511	0	0
ArsC	PF03960	Family	non-DUFs	35360	35359	5187	1479.33	33.3443	39.187	31.399	30.254	35.9281	24.2038	100	100	in PDB	95.78	2.23893	4.83233	0.0942	0.1675	Superkingdom	Bacteria	99.21	62.37	76.59	Bacteria	237	4909	0.261141	1.077	14.7346	9.52626	14.1877	17.5053	HumanGut	8.92731e-10	3.61367	6.44952	3.49432	0	0
ArsD	PF06953	Domain	non-DUFs	2695	2693	577	6371	3.74678	8.41537	12.6425	14.7806	22.1557	14.0127	33.3333	75	in PDB	97.83	2.83359	6.91905	0.1546	0.4637	Phylum	Firmicutes	48.35	18.22	26.47	Bacteria	25	525	1	1.06228	1.10918	1.69374	0.0426	1.81336	HumanGut	1.4473e-15	8.3806	3.63927	-3.02759	0	0
ArsP_1	PF03773	Family	non-DUFs	21801	20836	3305	2185.33	21.4234	33.1851	32.0207	35.1039	46.1078	49.0446	66.6667	75	not in PDB	93.82	0.571251	1.9017	99.9612	99.9612	Superkingdom	Bacteria	94.7	37.93	54.17	Bacteria	123	3007	1	0.912495	8.15908	11.0917	4.60033	10.0789	HumanGut	2.56328e-10	6.76025	2.39696	-2.97201	0	0
ArsP_2	PF11449	Family	non-DUFs	2232	1890	413	6122.67	2.67627	4.44586	5.59585	9.69977	12.5749	11.465	0	50	not in PDB	68.76	1.10991	3.43459	99.6441	99.8221	Order	Clostridiales	30.51	22.03	25.58	Bacteria	12	359	1	0.745668	9.69575	0.463513	8.57169	14.7465	HumanGut	1.61384e-21	4.90478	9.85313	5.82395	0	0
ArsR	PF09824	Family	non-DUFs	159	159	74	12525.7	0.475781	0.98444	1.24352	1.38568	2.39521	0.636943	0	25	not in PDB	100	3.46364	4.88953	0	0	Class	Methanomicrobia	58.11	87.76	69.92	Archaea	0	0	1	NA	0.206563	0.52848	0.168739	0.0997664	Soil	0.0121131	-2.06534	-2.86475	-1.18929	0	0
ART	PF01129	Family	non-DUFs	3970	3902	219	7451.33	1.41413	5.14449	13.6788	21.709	15.5689	8.28025	33.3333	75	in PDB	91.97	2.82356	9.48535	0.3663	27.5946	Phylum	Chordata	47.03	83.74	60.23	Eukaryota	5	83	1	1.34385	0.60557	0.313664	0.999079	0.379119	Marine	0.308769	-1.56015	-0.378538	0.857648	5	0
ART-PolyVal	PF18760	Family	non-DUFs	602	505	90	9835.67	0.594727	1.65132	4.45596	6.46651	8.38323	7.64331	0	50	not in PDB	46.79	8.43647	11.6938	0	9.3023	Phylum	Proteobacteria	45.56	1.45	2.8	Bacteria	10	69	0.0198225	3.23303	3.56804	1.59378	3.04155	4.90562	HumanGut	1.93568e-13	7.26943	5.30945	-0.508963	0	0
ARTD15_N	PF18084	Domain	non-DUFs	679	679	192	11892.7	1.2291	4.76342	12.0207	16.6282	17.3653	9.55414	100	25	in PDB	16.74	0.842318	2.45411	1.7167	77.6824	Kingdom	Metazoa	89.06	54.29	67.46	Eukaryota	0	0	1	NA	NA	NA	NA	NA	NA	NA	NA	NA	NA	0	0
Arteri_env	PF01606	Family	non-DUFs	952	952	6	13713.3	0.0264323	0.0635122	0.103627	0.230947	0	0.636943	0	50	not in PDB	100	0	0	16.6667	16.6667	Family	Arteriviridae	83.33	29.41	43.48	Viruses	0	1	1	0	NA	NA	NA	NA	NA	NA	NA	NA	NA	0	0
Arteri_Gl	PF00951	Family	non-DUFs	15654	15652	16	10522.7	0.0925131	0.127024	0.103627	0.230947	0	0	0	25	not in PDB	96.77	0	0	100	100	Family	Arteriviridae	100	94.12	96.97	Viruses	0	0	1	NA	NA	NA	NA	NA	NA	NA	NA	NA	NA	0	1
Arteri_GP4	PF02497	Family	non-DUFs	810	810	10	13713.7	0.0528646	0.0952683	0.103627	0.230947	0	0	0	25	not in PDB	100	0	0	40	40	Family	Arteriviridae	100	58.82	74.07	Viruses	0	0	1	NA	NA	NA	NA	NA	NA	NA	NA	NA	NA	0	0
Arteri_nsp7a	PF16749	Domain	non-DUFs	1025	1025	15	12655.3	0.085905	0.0952683	0.103627	0.230947	0	0	0	25	in PDB	0	0.629913	1.79136	0	100	Family	Arteriviridae	100	88.24	93.75	Viruses	0	0	1	NA	0.0875232	0.237341	0.0347165	0.0695037	Soil	6.76035e-05	-0.0237147	-4.16122	-4.07391	0	0
Arteri_nucleo	PF01481	Family	non-DUFs	1409	1407	17	12860.7	0.105729	0.127024	0.207254	0.230947	0	0	0	25	in PDB	100	57.4448	14.2429	0	0	Family	Arteriviridae	88.24	88.24	88.24	Viruses	0	0	1	NA	NA	NA	NA	NA	NA	NA	NA	NA	NA	0	0
Arv1	PF04161	Family	non-DUFs	2071	1880	914	8851.67	5.55739	16.8625	35.9585	43.8799	37.1257	15.2866	100	25	not in PDB	85.65	4.86227	12.8908	87.1279	96.6211	Superkingdom	Eukaryota	99.89	82.18	90.17	Eukaryota	0	0	1	NA	NA	NA	NA	NA	NA	NA	NA	NA	NA	0	0
Arylesterase	PF01731	Family	non-DUFs	3511	3500	341	6807	2.06172	7.93903	19.4819	26.5589	23.3533	11.465	66.6667	50	in PDB	97.33	0.443795	1.94071	0.8278	21.6887	Kingdom	Metazoa	48.39	52.38	50.3	Eukaryota	1	47	1	0.474636	0.954655	2.81169	0.840824	0.244652	Soil	1.19446e-14	-3.74046	-8.10198	-5.01959	0	0
Arylsulfotran_2	PF14269	Family	non-DUFs	6525	6474	639	4881.67	4.0111	9.90791	16.9948	22.1709	23.9521	14.6497	100	75	not in PDB	94.44	4.71692	6.59279	0.0514	41.6152	Phylum	Ascomycota	41	69.13	51.47	Eukaryota	8	280	1	0.637369	3.35504	8.30991	3.90735	0.690215	Soil	1.0385e-22	-7.72413	-9.11576	-2.87612	0	0
Arylsulfotran_N	PF17425	Domain	non-DUFs	3251	3230	280	6472.67	1.83044	3.49317	6.01036	8.31409	15.5689	8.9172	33.3333	50	in PDB	4.85	5.14358	10.4174	0	18.3879	Family	Lactobacillaceae	14.64	28.87	19.43	Bacteria	19	260	0.217914	1.63019	2.7922	1.43457	0.177257	5.73961	HumanGut	1.35446e-24	10.5514	5.32308	-3.08291	0	1
Arylsulfotrans	PF05935	Family	non-DUFs	9869	9135	655	4075.33	4.28864	8.0343	11.399	15.9353	23.9521	18.4713	33.3333	75	in PDB	55.16	5.01836	7.68771	0.1012	17.6113	Phylum	Firmicutes	33.74	14.44	20.22	Bacteria	28	563	1	1.10945	9.18447	14.3588	6.14708	9.65435	Soil	5.62027e-05	3.37058	-1.52105	-4.15316	0	1
ASC	PF00858	Family	non-DUFs	11271	10413	318	7599.33	2.0419	7.39917	19.2746	23.5566	16.7665	8.9172	100	25	in PDB	86.88	1.61336	4.28938	82.7576	87.0759	Kingdom	Metazoa	98.11	99.05	98.58	Eukaryota	0	0	1	NA	0.0867442	0.0620835	0.195114	0	Marine	0.00200726	-3.4286	-2.37847	0.363691	0	0
ASCH	PF04266	Domain	non-DUFs	16152	16148	2484	2677	16.0378	29.1204	44.7668	60.0462	56.8862	56.051	100	100	in PDB	88.3	2.44464	6.22829	0.2095	0.6585	Superkingdom	Bacteria	79.47	23.92	36.78	Bacteria	110	1864	0.0116602	1.31645	5.24376	6.416	1.07682	8.48114	HumanGut	2.20598e-21	9.64836	1.6105	-6.02234	0	0
ASD1	PF08688	Family	non-DUFs	1827	1643	114	11290.7	0.713672	3.46142	9.43005	12.933	2.39521	0.636943	33.3333	25	not in PDB	16.71	86.8122	13.141	0	1.7284	Phylum	Chordata	100	92.68	96.2	Eukaryota	0	0	1	NA	NA	NA	NA	NA	NA	NA	NA	NA	NA	0	0
ASD2	PF08687	Family	non-DUFs	2696	2647	255	8220.33	1.63219	5.97015	15.3368	20.0924	13.1737	5.73248	33.3333	25	in PDB	49.46	25.2916	16.4044	0.267	2.9372	Kingdom	Metazoa	100	80.95	89.47	Eukaryota	0	0	1	NA	0.262417	0.161004	0.152171	0.406006	HumanGut	0.603689	1.03362	0.461711	-0.360758	0	0
ASF1_hist_chap	PF04729	Family	non-DUFs	1924	1902	1057	7923.67	6.43627	19.9428	42.5907	52.6559	46.1078	17.8344	100	25	in PDB	96.63	10.0077	7.75393	0.7983	1.5965	Superkingdom	Eukaryota	99.91	95.05	97.42	Eukaryota	0	0	1	NA	0.0780291	0.11422	0.109844	0.0335624	Soil	0.0125833	-1.96975	-2.88981	-1.2893	0	0
ASFV_360	PF01671	Family	non-DUFs	144	144	1	15431.3	0.00660808	0.0317561	0.103627	0	0	0	0	25	not in PDB	100	0	0	0	0	Family	Asfarviridae	100	100	100	Viruses	0	0	1	NA	NA	NA	NA	NA	NA	NA	NA	NA	NA	0	0
ASFV_J13L	PF05568	Family	non-DUFs	164	147	8	13311	0.0528646	0.222293	0.725389	1.15473	2.39521	3.18471	33.3333	75	not in PDB	75	60.4728	30.2654	83.3333	100	Family	Brevibacteriaceae	12.5	20	15.38	Bacteria	0	4	1	0	0.340084	0.147668	0.533519	0.250174	Marine	0.192533	-1.72473	0.00466533	1.36428	0	0
ASFV_L11L	PF05293	Family	non-DUFs	12	12	0	15014.7	NA	NA	NA	NA	NA	NA	NA	NA	not in PDB	NA	NA	NA	NA	NA	NA	NA	NA	NA	NA	NA	0	0	1	NA	0.153099	0.0910209	0.28192	0.0643195	Marine	5.75681e-06	-4.91536	-0.914001	2.97609	0	0
ASFV_p27	PF06556	Family	non-DUFs	10	10	1	15603.7	0.00660808	0.0317561	0.103627	0	0	0	0	25	not in PDB	0	0	0	0	0	Family	Asfarviridae	100	100	100	Viruses	0	0	1	NA	0.0710175	0.00686371	0.129349	0.0465866	Marine	0.0187344	-2.59417	0.212381	2.25399	0	0
ASH	PF15780	Domain	non-DUFs	4449	3416	591	5259	3.78643	11.6227	26.114	37.6443	39.521	27.3885	100	100	in PDB	31.39	10.1344	17.4711	0.1486	20.8024	Superkingdom	Eukaryota	48.56	25.83	33.73	Eukaryota	2	281	1	0.158775	5.78112	10.3269	5.86157	3.71994	Soil	3.76246e-05	-2.29239	-4.58252	-2.69974	0	0
Ashwin	PF15323	Family	non-DUFs	568	513	161	12341	1.01764	4.63639	12.0207	16.3972	10.7784	4.4586	33.3333	25	not in PDB	86.74	63.5591	23.5349	0.5102	1.0204	Phylum	Chordata	67.7	88.62	76.76	Eukaryota	0	0	1	NA	NA	NA	NA	NA	NA	NA	NA	NA	NA	0	0
AsiA	PF09010	Domain	non-DUFs	70	70	41	13616	0.270931	0.381073	0.103627	0.230947	0	0	0	25	in PDB	100	0.372759	1.6639	0	0	Family	Myoviridae	95.12	10.24	18.48	Viruses	0	0	1	NA	0.136234	0.0831946	0.0429337	0.243408	HumanGut	0.00406698	3.10113	2.48799	0.00218856	0	0
ASL_C	PF08328	Family	non-DUFs	11891	11875	3097	2377.33	19.8837	26.6751	23.3161	27.4827	28.1437	36.9427	100	75	in PDB	1.03	1.32264	3.887	0.3128	0.6256	Phylum	Proteobacteria	48.5	52.94	50.62	Bacteria	135	2668	0.327293	1.12877	12.0643	9.31785	15.8546	9.85465	Marine	2.755e-10	-5.95789	0.676322	5.36207	0	0
ASL_C2	PF14698	Domain	non-DUFs	28213	28210	6540	1349	41.8423	60.4954	65.9067	76.6744	80.8383	43.3121	100	75	in PDB	0.91	1.42036	5.47866	0	1.6676	Superkingdom	Bacteria	84.1	66.66	74.37	Bacteria	223	5277	1	0.942707	20.4761	13.0549	26.7611	18.0663	Marine	8.72226e-14	-5.07226	3.65143	7.58993	0	0
AsmA	PF05170	Family	non-DUFs	34060	27029	2336	1992.67	15.0135	21.2131	19.2746	20.3233	23.9521	23.5669	66.6667	50	not in PDB	40.64	7.18584	6.53293	35.5866	46.2405	Phylum	Proteobacteria	81.85	67.4	73.92	Bacteria	111	2216	0.554515	1.11741	13.2767	14.9407	10.5497	15.0031	HumanGut	0.00059375	3.95271	1.65623	-1.48721	0	0
AsmA_1	PF13109	Family	non-DUFs	2610	2610	139	7651.67	0.89209	1.36551	1.96891	2.54042	2.99401	1.91083	33.3333	50	not in PDB	33.33	0.272901	1.04184	1.4388	58.2734	Class	Epsilonproteobacteria	64.03	95.7	76.72	Bacteria	19	119	0.000123	3.56177	1.93677	0.212841	4.77901	0.13297	Marine	4.36476e-25	-10.2878	-0.995575	7.13123	0	0
AsmA_2	PF13502	Family	non-DUFs	38779	38616	2935	1535.33	18.9454	27.1197	21.3472	21.94	28.7425	23.5669	66.6667	50	not in PDB	31.31	2.98063	4.95685	9.5216	52.9004	Phylum	Proteobacteria	73.56	76.1	74.81	Bacteria	116	2809	1	0.921224	20.8631	25.1556	17.066	22.4025	Soil	0.000603927	3.39694	-0.578401	-3.24684	0	0
Asn_synthase	PF00733	Domain	non-DUFs	79835	71057	6422	595.667	41.2212	62.5913	80.6218	90.9931	93.4132	81.5287	100	100	in PDB	17.45	2.26832	4.78845	2.0113	2.8817	Superkingdom	Bacteria	78.54	61.13	68.75	Bacteria	176	4868	1	0.806531	71.9748	147.407	66.2953	44.0848	Soil	4.48073e-20	-5.93757	-9.21126	-4.37848	15	1
AsnA	PF03590	Domain	non-DUFs	5261	5255	1187	3578	7.51999	9.39981	10.0518	12.0092	19.7605	17.8344	66.6667	75	in PDB	98.57	2.01282	2.42292	0.079	0.158	Phylum	Firmicutes	50.13	38.86	43.78	Bacteria	106	1018	3.92e-14	2.32283	10.4088	1.0758	0.0755167	23.792	HumanGut	1.91437e-32	12.1169	7.16241	-2.5081	0	1
AsnC_trans_reg	PF01037	Domain	non-DUFs	98303	97832	5995	714	38.7365	46.872	37.4093	39.261	48.503	43.949	100	75	in PDB	11.71	0.352798	1.93262	0.4591	0.6141	Superkingdom	Bacteria	92.99	67.57	78.27	Bacteria	203	5372	1	0.842983	39.5438	38.8407	31.9809	46.658	HumanGut	1.10384e-09	6.35127	3.8471	-1.22336	0	2
AsnC_trans_reg2	PF17805	Domain	non-DUFs	6252	4931	714	5383	4.65869	9.52683	10.9845	13.8568	20.3593	14.0127	33.3333	75	in PDB	33.61	1.82575	6.74942	0.0497	0.0497	Phylum	Proteobacteria	43.42	10.93	17.46	Bacteria	5	537	1	0.207709	1.45927	4.59726	0.664715	0.801503	Soil	3.00766e-10	0.65442	-5.95577	-6.37347	0	0
Asp	PF00026	Family	non-DUFs	38786	34977	1098	3740	6.68076	20.705	44.7668	55.8891	46.7066	18.4713	100	50	in PDB	80.94	2.20839	4.47082	0.9687	26.7898	Superkingdom	Eukaryota	97.09	95.95	96.51	Eukaryota	0	31	1	0	0.889626	0.841081	1.9017	0	Marine	3.78388e-10	-6.40732	-4.25575	0.865639	0	8
Asp_Arg_Hydrox	PF05118	Domain	non-DUFs	10387	10352	1457	2844	9.35703	17.6246	32.5389	39.4919	33.5329	17.8344	100	75	in PDB	83.22	1.3911	4.12982	0.2446	39.7472	Phylum	Proteobacteria	56.9	29.22	38.61	Bacteria	55	1078	0.874883	1.13816	12.3615	4.84639	29.7031	0.0419743	Marine	2.14454e-33	-12.8159	-4.76881	5.41327	0	0
Asp_decarbox	PF02261	Domain	non-DUFs	11931	11928	4039	2279.67	26.2208	33.4392	31.1917	32.5635	40.7186	36.3057	33.3333	75	in PDB	99.91	0.73629	2.05024	0.2096	0.2096	Superkingdom	Bacteria	99.5	48.71	65.4	Bacteria	169	3850	1	0.97923	11.1813	7.3803	7.52795	16.1322	HumanGut	6.23562e-22	9.04911	7.44142	0.184836	21	3
Asp_Glu_race	PF01177	Family	non-DUFs	53470	53029	7179	761	46.1904	55.9225	50.0518	56.351	65.8683	70.0637	100	75	in PDB	98.49	0.733545	2.22767	0.7766	0.9156	Superkingdom	Bacteria	94.08	81.86	87.54	Bacteria	290	6464	1	1.00082	39.1865	38.1354	34.2425	44.096	HumanGut	1.54275e-07	5.71058	2.35251	-2.18822	1	1
Asp_Glu_race_2	PF14669	Family	non-DUFs	444	441	71	13353.7	0.436133	2.12766	5.59585	8.08314	2.99401	1.27389	33.3333	25	not in PDB	94.79	0.398487	3.14206	0	15.4639	Phylum	Chordata	98.59	56.91	72.16	Eukaryota	0	0	1	NA	NA	NA	NA	NA	NA	NA	NA	NA	NA	0	0
Asp_protease	PF09668	Family	non-DUFs	6005	5942	881	6749.67	5.32611	16.2909	36.5803	48.037	38.3234	21.0191	100	75	in PDB	40.83	3.32979	5.39758	0.722	2.3827	Superkingdom	Eukaryota	98.3	77.95	86.95	Eukaryota	0	12	1	0	0.110895	0.178167	0.20141	0	Soil	0.000110405	-3.27927	-3.92245	-1.27255	0	0
Asp_protease_2	PF13650	Domain	non-DUFs	32746	30432	2018	1908.67	13.1831	24.0711	39.7927	48.4988	58.6826	55.414	100	100	not in PDB	61.71	1.73187	5.26489	0.23	4.3886	Phylum	Bacteroidetes	29.48	75.13	42.35	Bacteria	30	1586	1	0.421966	16.6551	47.5142	2.79628	15.6272	Soil	4.37085e-27	8.38656	-3.68395	-10.2347	0	0
Asp-Al_Ex	PF06826	Family	non-DUFs	19448	10253	1294	2485.67	8.29974	13.3058	17.7202	21.2471	26.3473	18.4713	66.6667	75	not in PDB	4.86	0.017078	0.207128	99.9746	99.9746	Phylum	Proteobacteria	45.67	20.83	28.61	Bacteria	99	1186	4.04e-08	1.86213	37.9054	5.75344	0.604667	85.5425	HumanGut	1.07999e-30	11.5207	7.48048	-1.72522	0	0
Asp-B-Hydro_N	PF05279	Family	non-DUFs	2385	2285	107	10107.3	0.674024	3.17561	8.39378	11.5473	3.59281	1.91083	66.6667	50	not in PDB	63.22	46.5649	32.6414	86.8056	90.5093	Phylum	Chordata	97.2	84.55	90.43	Eukaryota	0	1	1	0	0.0932727	0.0176381	0.156793	0.0691948	Marine	0.0386117	-2.24568	0.402339	2.16609	0	0
Asp1	PF16993	Family	non-DUFs	1965	1936	136	9108.67	0.898698	0.730391	1.1399	1.38568	2.99401	1.91083	0	25	in PDB	73.65	1.02422	1.6483	0.5814	0.5814	Order	Lactobacillales	74.26	32.37	45.09	Bacteria	14	122	0.0209045	2.55992	0.325131	0.0346719	0.0370048	0.711521	HumanGut	3.48279e-06	4.67418	3.71667	-0.029508	0	0
Asp2	PF16929	Family	non-DUFs	2077	2066	135	8686.33	0.878874	0.952683	1.86528	2.30947	4.19162	3.18471	0	50	not in PDB	98.69	0.57737	1.03163	0.6536	0.6536	Order	Lactobacillales	59.26	25.64	35.79	Bacteria	14	120	0.0187449	2.60259	0.551403	0.071055	0.266078	1.01835	HumanGut	0.00034052	3.14996	3.62229	1.07928	0	0
Asp23	PF03780	Family	non-DUFs	15556	15555	2451	2184.33	15.8263	16.4497	13.3679	15.0115	20.3593	13.3758	33.3333	50	not in PDB	99.86	4.654	9.68402	2.3906	5.7199	Phylum	Firmicutes	59.49	95.23	73.23	Bacteria	96	2353	1	0.91014	16.9394	2.81679	0.344058	38.0539	HumanGut	7.50834e-32	12.1184	6.37678	-3.2819	0	0
Asp4	PF16996	Family	non-DUFs	92	92	8	14530.7	0.0528646	0.0317561	0.103627	0.230947	0.598802	0.636943	0	25	not in PDB	100	9.34263	7.57175	100	100	Genus	Streptococcus	100	16.67	28.57	Bacteria	3	5	0.0358255	13.3847	0.0953686	0.226899	0.00892983	0.115619	Soil	0.00673062	0.831473	-2.59194	-3.20469	0	0
Asp5	PF17000	Family	non-DUFs	173	173	8	14982	0.0528646	0.0317561	0.103627	0.230947	0.598802	0.636943	0	25	not in PDB	100	0	0	100	100	Genus	Streptococcus	100	16.67	28.57	Bacteria	3	5	0.0358255	13.3847	NA	NA	NA	NA	NA	NA	NA	NA	NA	0	0
Asparaginase	PF00710	Domain	non-DUFs	30290	30233	5857	1345	37.6132	55.1604	67.3575	75.5196	79.0419	62.4204	100	75	in PDB	11.95	3.59742	6.81401	1.683	2.4251	Superkingdom	Bacteria	78.54	55.75	65.21	Bacteria	248	4352	4.27e-07	1.27122	21.3947	14.0658	7.13468	37.4351	HumanGut	3.24512e-29	11.4603	6.3878	-2.7523	0	1
Asparaginase_2	PF01112	Domain	non-DUFs	18008	16901	3019	2106.67	19.3088	39.6951	62.5907	72.9792	73.0539	40.7643	100	75	in PDB	85.88	10.3964	12.836	0.418	1.6077	Superkingdom	Bacteria	65.32	23.9	35	Bacteria	84	1888	1	0.992513	14.7136	38.7187	15.6794	3.34211	Soil	1.00844e-25	-8.41542	-9.60436	-2.81168	0	0
Asparaginase_C	PF17763	Domain	non-DUFs	27473	27469	5265	1541.67	33.7805	51.2861	63.1088	71.1316	74.2515	56.051	100	75	in PDB	1.12	1.1392	3.27566	0.3438	2.078	Superkingdom	Bacteria	76.45	48.78	59.56	Bacteria	232	3793	3.57e-09	1.36447	16.6683	8.31243	3.94986	31.7705	HumanGut	1.46416e-28	11.0762	7.15054	-1.69926	0	1
Asparaginase_II	PF06089	Family	non-DUFs	7039	7025	1922	2988.67	12.3769	16.5132	15.9585	16.1663	16.1677	14.0127	66.6667	75	not in PDB	99.35	4.82725	5.15356	0	0.0928	Class	Actinobacteria	37.46	62.12	46.74	Bacteria	35	1777	1	0.439379	11.7656	17.2445	20.2593	1.72418	Marine	1.03791e-25	-10.4953	-6.69831	1.68612	0	0
ASPRs	PF17641	Family	non-DUFs	318	316	8	14663.7	0.0462565	0.222293	0.621762	0.230947	0.598802	0.636943	33.3333	25	not in PDB	98.63	1.8618	4.19821	0.6849	10.6164	Order	Rhabditida	100	38.1	55.17	Eukaryota	0	0	1	NA	NA	NA	NA	NA	NA	NA	NA	NA	NA	0	0
Aspzincin_M35	PF14521	Domain	non-DUFs	3069	3063	344	7655.67	2.16745	5.84312	11.7098	14.7806	16.1677	10.828	66.6667	75	in PDB	92.22	4.82969	9.70822	0.1198	2.994	Order	Burkholderiales	13.37	14.02	13.69	Bacteria	10	163	1	1.36858	0.269914	1.12863	0.111543	0.0367612	Soil	6.66552e-16	-0.914199	-8.15507	-7.29988	0	0
Asr	PF06392	Repeat	non-DUFs	319	319	8	14657.7	0.0462565	0.127024	0.207254	0.230947	0.598802	0.636943	0	25	not in PDB	100	100	0	0	0	Genus	Yersinia	50	80	61.54	Bacteria	4	4	0.00281	22.3079	NA	NA	NA	NA	NA	NA	NA	NA	NA	0	0
ASRT	PF07100	Family	non-DUFs	744	744	205	9570.33	1.34805	3.42966	7.97927	11.5473	14.9701	10.828	0	50	in PDB	100	13.7671	17.2316	0	0	Family	Paenibacillaceae	16.59	35.05	22.52	Bacteria	2	190	1	0.23482	0.632424	1.40386	0.502363	0.411976	Soil	2.97595e-07	-1.28651	-5.52587	-4.42052	0	0
AstA	PF04958	Domain	non-DUFs	7998	7989	979	4404.33	6.22481	6.70054	8.0829	9.69977	8.38323	7.00637	66.6667	50	in PDB	99.66	1.33801	2.56469	0	0	Class	Gammaproteobacteria	55.77	53.01	54.36	Bacteria	70	903	0.000132	1.7293	1.69539	2.10419	3.08574	0.265234	Marine	3.84378e-18	-8.87781	-5.18046	1.90378	0	0
Astacin	PF01400	Domain	non-DUFs	13710	13253	834	4550	5.32611	14.9254	33.7824	43.1871	38.3234	19.7452	66.6667	75	in PDB	62.73	2.65316	5.59546	0.5439	12.5574	Superkingdom	Eukaryota	52.04	39.06	44.63	Eukaryota	7	390	1	0.400398	1.3106	4.48653	0.530558	0.623163	Soil	1.25479e-12	0.917453	-6.56079	-7.17587	1	0
AstB	PF04996	Family	non-DUFs	6713	6707	875	4795.33	5.57722	5.77961	6.5285	7.85219	5.98802	4.4586	33.3333	50	in PDB	99.67	7.76848	5.40682	0	0	Class	Gammaproteobacteria	55.54	47.18	51.02	Bacteria	60	813	0.00189262	1.64634	1.70577	1.4197	3.26579	0.426905	Marine	8.89932e-18	-8.99513	-3.32734	3.81884	0	0
AstE_AspA	PF04952	Domain	non-DUFs	33274	32378	3049	1788.67	19.6128	32.9628	39.5855	45.7275	48.503	56.051	100	75	in PDB	96.02	4.57252	6.94418	2.4666	2.8485	Phylum	Proteobacteria	54.35	58.41	56.3	Bacteria	102	2569	1	0.885717	13.0163	8.91686	13.7265	14.1707	HumanGut	0.000485509	0.744574	3.92629	3.27455	0	0
ASTN_2_hairpin	PF18577	Domain	non-DUFs	535	535	77	13035	0.488998	2.3182	5.80311	7.62125	2.39521	0.636943	33.3333	25	in PDB	0	2.58062	8.16078	0	59.0909	Phylum	Chordata	100	62.6	77	Eukaryota	0	0	1	NA	NA	NA	NA	NA	NA	NA	NA	NA	NA	0	0
Astro_capsid_N	PF03115	Family	non-DUFs	1843	1840	3	12903.3	0.0198242	0.0635122	0.103627	0	0	0	0	25	in PDB	66.67	28.6964	6.09193	0	0	Family	Astroviridae	66.67	100	80	Viruses	0	0	1	NA	NA	NA	NA	NA	NA	NA	NA	NA	NA	0	0
Astro_capsid_p	PF12226	Family	non-DUFs	345	344	4	14614	0.0264323	0.127024	0.310881	0.692841	1.1976	1.27389	66.6667	50	in PDB	50	51.3475	22.5055	0	0	Genus	Madurella	25	100	40	Eukaryota	0	0	1	NA	0.0374825	0.0199547	0.0617846	0.0232791	Marine	0.370097	-1.25962	0.187478	1.17741	0	0
Astro_capsid_p2	PF16580	Domain	non-DUFs	169	169	0	15478.3	NA	NA	NA	NA	NA	NA	NA	NA	not in PDB	NA	NA	NA	NA	NA	NA	NA	NA	NA	NA	NA	0	0	1	NA	NA	NA	NA	NA	NA	NA	NA	NA	NA	0	0
ASXH	PF13919	Domain	non-DUFs	2911	2911	637	8361.67	3.95163	12.3214	27.772	35.3349	24.5509	12.1019	100	25	not in PDB	42.94	22.8553	13.8399	0	2.1375	Superkingdom	Eukaryota	99.84	57.25	72.77	Eukaryota	0	0	1	NA	0.0570134	0.11733	0.0635343	0.024756	Soil	0.00428073	-2.12977	-3.25261	-1.51996	0	0
AT_hook	PF02178	Motif	non-DUFs	7355	2318	669	7318.67	4.14987	12.3214	28.0829	36.0277	37.1257	19.1083	100	100	not in PDB	4.45	98.6272	8.60988	0.0534	1.8707	Superkingdom	Eukaryota	83.86	50.5	63.03	Eukaryota	5	99	1	1.12666	0.268791	0.0514707	0.155554	0.465782	HumanGut	0.00142314	2.88194	3.26779	0.941922	0	0
ATAD4	PF15321	Family	non-DUFs	455	455	84	13112.3	0.528646	2.54049	6.5285	9.00693	3.59281	1.91083	33.3333	25	not in PDB	98.68	82.7427	13.953	0	1.3072	Phylum	Chordata	96.43	65.85	78.26	Eukaryota	0	0	1	NA	NA	NA	NA	NA	NA	NA	NA	NA	NA	0	0
ATC_hydrolase	PF14196	Family	non-DUFs	3235	3235	688	5057	4.44723	8.85996	13.057	18.0139	29.3413	21.6561	66.6667	75	not in PDB	97.32	0.775099	2.33999	2.0386	2.7897	Order	Clostridiales	29.51	35.49	32.22	Bacteria	21	623	1	0.751952	7.04178	1.15786	1.06943	14.9911	HumanGut	2.89924e-28	10.3805	8.42965	0.107189	0	0
ATE_C	PF04377	Family	non-DUFs	10775	10703	3220	2985	20.5181	36.7101	51.399	60.97	55.6886	26.1146	100	50	not in PDB	7.71	0.924877	2.67704	4.0222	4.7989	Phylum	Proteobacteria	67.48	76.59	71.75	Bacteria	73	2224	1	0.732229	3.67006	5.35093	6.79272	0.124287	Marine	2.57205e-27	-10.65	-7.3994	1.11851	0	0
ATE_N	PF04376	Family	non-DUFs	10296	10285	3067	3221.33	19.5599	34.7412	48.0829	57.7367	53.2934	22.9299	100	50	not in PDB	1.54	1.75423	4.83938	0.0901	3.9027	Phylum	Proteobacteria	70.52	76.24	73.27	Bacteria	71	2152	1	0.735995	2.47978	3.27387	4.67909	0.152971	Marine	2.35984e-25	-10.4681	-6.49797	1.86171	0	0
ATF7IP_BD	PF16788	Family	non-DUFs	1086	1044	102	11085.3	0.634375	3.1121	8.0829	11.0855	2.39521	0.636943	33.3333	25	not in PDB	24.68	49.0594	22.632	1.2346	1.6461	Phylum	Chordata	100	82.93	90.67	Eukaryota	0	0	1	NA	0.116436	0.258961	0.153427	0.0207898	Soil	0.000144679	-2.9279	-4.03695	-1.66217	0	0
ATG_C	PF09333	Family	non-DUFs	4120	4117	927	5910.67	5.71598	18.2598	39.4819	50.3464	44.3114	17.1975	100	25	not in PDB	9.39	19.0761	13.3684	0.1144	4.6884	Superkingdom	Eukaryota	99.89	83.35	90.87	Eukaryota	0	0	1	NA	0.45548	0.13613	0.727816	0.350094	Marine	0.00903693	-2.95879	-0.115568	2.2189	0	0
ATG101	PF07855	Family	non-DUFs	1472	1456	829	9372	5.14108	16.672	36.1658	45.0346	40.1198	16.5605	100	25	in PDB	95.9	7.73069	9.91047	0.7929	1.8831	Superkingdom	Eukaryota	99.88	74.53	85.36	Eukaryota	0	0	1	NA	NA	NA	NA	NA	NA	NA	NA	NA	NA	0	0
ATG11	PF10377	Family	non-DUFs	2253	2180	868	7767.33	5.36576	16.6084	35.1295	44.5727	36.5269	13.3758	100	25	not in PDB	83.21	11.5242	8.58122	0.35	2.4497	Superkingdom	Eukaryota	99.88	78.04	87.62	Eukaryota	0	0	1	NA	0.112559	0.0182693	0.102291	0.163051	Marine	0.856914	-0.225708	0.398866	0.570225	0	1
ATG13	PF10033	Family	non-DUFs	2714	2622	824	8529.67	5.06179	15.9098	33.7824	44.8037	35.3293	14.6497	100	25	in PDB	93.44	7.51684	9.89337	1.8018	3.276	Superkingdom	Eukaryota	99.88	74.08	85.06	Eukaryota	0	0	1	NA	NA	NA	NA	NA	NA	NA	NA	NA	NA	0	0
Atg14	PF10186	Family	non-DUFs	2977	2926	872	4913.33	5.33932	16.5132	35.8549	45.7275	37.1257	15.2866	100	25	not in PDB	93.2	11.003	10.8103	10.3532	11.8758	Superkingdom	Eukaryota	99.89	78.4	87.85	Eukaryota	0	0	1	NA	7.5025	3.73598	3.3731	12.8668	HumanGut	7.84846e-26	9.9658	7.92473	-0.0624879	0	0
ATG16	PF08614	Coiled-coil	non-DUFs	2783	2768	869	4669.67	5.34593	16.7672	36.2694	45.9584	41.3174	19.1083	100	75	in PDB	48.53	37.1738	25.0902	0	0.9709	Superkingdom	Eukaryota	98.39	76.96	86.36	Eukaryota	0	11	1	0	15.4747	10.6093	8.44216	23.9325	HumanGut	1.12914e-23	10.0568	6.40131	-1.63253	0	0
ATG19_autophagy	PF12744	Domain	non-DUFs	113	112	33	14741.3	0.185026	0.381073	0.310881	0.230947	0.598802	0.636943	33.3333	25	in PDB	53.85	15.4273	11.3011	0	0	Family	Saccharomycetaceae	87.88	87.88	87.88	Eukaryota	0	0	1	NA	NA	NA	NA	NA	NA	NA	NA	NA	NA	0	0
ATG2_CAD	PF13329	Family	non-DUFs	1042	1041	565	9886.33	3.42298	9.97142	19.0674	24.0185	23.9521	8.9172	100	25	not in PDB	4.04	9.5572	8.93129	0	3.3926	Kingdom	Fungi	82.3	82.59	82.45	Eukaryota	0	0	1	NA	0.0573658	0.0432966	0.11764	0.0092739	Marine	0.00244594	-3.55981	-1.22954	1.59712	0	0
ATG22	PF11700	Family	non-DUFs	18086	15060	3720	1806.33	23.9014	35.0587	37.7202	40.8776	46.7066	36.3057	100	75	not in PDB	87.15	0.492079	1.71844	99.8841	99.9034	Superkingdom	Bacteria	85.51	38.55	53.15	Bacteria	70	3111	1	0.501946	28.5183	32.1626	41.5594	15.187	Marine	3.30626e-19	-9.17909	-5.19958	2.12249	0	0
ATG27	PF09451	Family	non-DUFs	3665	2795	648	7491	3.93841	11.4004	22.3834	27.9446	29.3413	10.828	100	25	not in PDB	95.54	13.2376	12.6742	93.3555	95.3488	Kingdom	Fungi	78.09	89.88	83.57	Eukaryota	0	0	1	NA	0.16585	0.150205	0.237192	0.108486	Marine	0.335302	-1.45422	-0.964512	0.197829	0	0
Atg29_N	PF18388	Domain	non-DUFs	567	567	363	11360.3	2.21371	5.77961	11.0881	10.6236	8.98204	2.54777	33.3333	25	in PDB	95.7	11.0471	14.2618	0	1.6129	Phylum	Ascomycota	79.34	75.99	77.63	Eukaryota	0	0	1	NA	NA	NA	NA	NA	NA	NA	NA	NA	NA	0	0
Atg31	PF09795	Family	non-DUFs	64	64	33	14961.3	0.185026	0.444586	0.310881	0.230947	0.598802	0.636943	33.3333	25	in PDB	100	17.9528	12.9045	0	0	Family	Saccharomycetaceae	90.91	90.91	90.91	Eukaryota	0	0	1	NA	NA	NA	NA	NA	NA	NA	NA	NA	NA	0	0
ATG7_N	PF16420	Domain	non-DUFs	2344	2232	992	8393	6.03978	18.5773	39.6891	50.3464	44.3114	17.8344	100	25	in PDB	7.37	3.93985	6.96688	0.9274	3.7867	Superkingdom	Eukaryota	99.9	89.2	94.25	Eukaryota	0	0	1	NA	NA	NA	NA	NA	NA	NA	NA	NA	NA	0	0
Atg8	PF02991	Domain	non-DUFs	4784	4703	1035	5117	6.33714	19.5618	41.9689	52.6559	43.7126	17.8344	100	50	in PDB	95.82	1.62306	4.3367	6.1841	8.6577	Superkingdom	Eukaryota	99.03	92.26	95.53	Eukaryota	0	0	1	NA	0.916053	0.192084	2.24975	0.0324673	Marine	2.74026e-26	-10.4813	-0.814551	7.46182	0	0
ATHILA	PF03078	Family	non-DUFs	490	438	13	14038.7	0.0660808	0.317561	0.725389	1.61663	0.598802	0.636943	33.3333	25	not in PDB	82.31	8.7458	11.6217	1.2821	8.3333	Order	Brassicales	38.46	62.5	47.62	Eukaryota	0	0	1	NA	0.0529639	0.102494	0.0801587	0.00681941	Soil	0.0500517	-2.12787	-2.05269	-0.341331	0	0
ATLF	PF07737	Domain	non-DUFs	281	260	25	12875.3	0.165202	0.285805	0.621762	0.692841	1.79641	1.27389	0	25	in PDB	75	2.49182	6.0139	0	6.6667	Genus	Bacillus	40	8.77	14.39	Bacteria	4	21	0.153892	4.24913	0.229122	0.138196	0.379122	0.133903	Marine	0.000354774	-3.97331	-0.616909	2.52562	12	10
ATP_bind_1	PF03029	Domain	non-DUFs	22217	21927	2092	3177.67	13.1236	27.6596	53.6788	67.4365	61.6766	30.5732	100	75	in PDB	96	2.49186	4.46011	1.6798	2.959	Superkingdom	Eukaryota	52.1	98.11	68.06	Eukaryota	22	826	1	0.594157	1.65771	3.77407	2.17142	0.269466	Soil	5.61684e-15	-7.37797	-6.17094	-0.252754	0	0
ATP_bind_2	PF03668	Domain	non-DUFs	17589	17560	5221	1665	33.6549	39.2506	29.8446	30.9469	35.3293	27.3885	100	75	in PDB	95.74	2.65798	4.10108	0.0932	0.4102	Superkingdom	Bacteria	99.39	62.89	77.03	Bacteria	229	4960	1	1.02994	23.3048	23.922	11.8525	33.3419	HumanGut	9.34476e-24	10.4546	3.79648	-4.50803	0	0
ATP_bind_3	PF01171	Family	non-DUFs	61535	61158	8441	487.667	54.021	75.6113	81.4508	89.6074	98.2036	63.6943	100	100	in PDB	53.61	2.41017	5.54199	5.3903	6.3841	Superkingdom	Bacteria	83.82	85.75	84.77	Bacteria	343	6732	6.64e-11	1.1366	60.3309	34.2128	58.4648	73.437	HumanGut	8.11046e-20	5.29088	9.32782	5.00293	0	1
ATP_Ca_trans_C	PF12424	Family	non-DUFs	5076	4458	300	9030	1.90973	6.82756	17.6166	22.6328	16.1677	7.64331	33.3333	50	in PDB	3.56	20.2822	19.7234	0.4019	97.1061	Kingdom	Metazoa	93.67	89.21	91.38	Eukaryota	0	2	1	0	NA	NA	NA	NA	NA	NA	NA	NA	NA	0	0
ATP_sub_h	PF10775	Family	non-DUFs	670	667	506	10840	3.03971	8.0343	14.715	15.9353	16.7665	3.82166	33.3333	25	in PDB	98.67	45.7166	22.4404	0	0.9488	Kingdom	Fungi	99.8	89.7	94.48	Eukaryota	0	0	1	NA	NA	NA	NA	NA	NA	NA	NA	NA	NA	0	0
ATP_synt_H	PF05493	Family	non-DUFs	1500	1499	756	8993.33	4.70495	15.7828	35.0259	42.2633	38.3234	15.2866	100	25	in PDB	97.84	0.035899	0.433777	98.3539	98.5597	Superkingdom	Eukaryota	99.87	67.96	80.88	Eukaryota	0	0	1	NA	0.0672913	0.0285703	0.109854	0.0459251	Soil	0.628923	-0.492261	-0.984157	-0.579853	0	0
ATP_synth_reg	PF14960	Family	non-DUFs	401	398	153	12609.3	0.984603	3.65195	9.74093	13.164	9.58084	5.09554	33.3333	25	not in PDB	96.55	1.6521	4.95219	82.1256	84.058	Kingdom	Metazoa	98.69	47.94	64.53	Eukaryota	0	0	1	NA	NA	NA	NA	NA	NA	NA	NA	NA	NA	0	0
ATP_transf	PF09830	Family	non-DUFs	2106	2105	755	6479	4.60583	11.845	21.3472	23.7875	25.7485	8.28025	66.6667	50	in PDB	95.22	2.49036	6.79845	0.2982	4.175	Kingdom	Fungi	63.44	85.08	72.69	Eukaryota	2	232	1	0.19231	1.15158	0.334155	2.7587	0.0627902	Marine	2.91704e-17	-8.77129	-2.17868	4.77209	0	0
ATP-cone	PF03477	Domain	non-DUFs	46714	44175	8827	570.333	56.651	72.6262	82.6943	93.9954	98.2036	94.9045	100	100	in PDB	46.94	1.91197	5.09855	0.055	0.9284	Superkingdom	Bacteria	83.47	89.3	86.29	Bacteria	293	7075	1	0.923847	56.1501	16.5076	62.1388	68.1039	HumanGut	1.1386e-18	1.99298	9.09144	7.37035	0	2
ATP-grasp	PF02222	Family	non-DUFs	204461	188177	6354	783	40.7124	56.2718	56.9948	62.8176	69.4611	35.0318	100	75	in PDB	22.08	3.28764	5.28105	0.1274	0.7531	Superkingdom	Bacteria	86.95	66.96	75.66	Bacteria	247	5278	0.719948	1.04397	26.0253	21.452	42.4906	13.2073	Marine	2.09695e-25	-10.786	-3.20131	5.35464	0	9
ATP-grasp_2	PF08442	Domain	non-DUFs	23948	23885	6719	1243.67	43.0384	66.7196	80.829	91.224	91.018	65.6051	100	75	in PDB	4.53	1.8276	3.28179	0.0664	0.5758	Superkingdom	Bacteria	80.44	65.51	72.21	Bacteria	218	5187	1	0.93756	31.4895	29.3187	62.6844	4.36372	Marine	2.52755e-30	-11.8392	-5.76102	3.6674	0	2
ATP-grasp_3	PF02655	Family	non-DUFs	109938	108922	1501	2269	9.73369	19.0219	29.1192	32.5635	42.515	45.2229	66.6667	100	in PDB	78.96	2.02294	4.58741	0.3943	3.5978	Superkingdom	Bacteria	84.14	15.31	25.9	Bacteria	48	1215	1	0.8813	4.53136	3.69602	3.94093	5.42822	HumanGut	0.000635431	3.25219	3.28978	0.671664	0	0
ATP-grasp_4	PF13535	Domain	non-DUFs	23611	23483	1851	2586.33	11.8615	19.403	29.0155	35.5658	44.9102	40.1274	100	75	in PDB	51.32	2.26173	4.85441	0	1.52	Superkingdom	Bacteria	87.14	19.55	31.93	Bacteria	74	1539	1	1.07264	5.62673	9.8269	2.464	6.63562	Soil	1.18255e-16	7.73951	-0.728193	-6.81763	3	0
ATP-grasp_5	PF13549	Domain	non-DUFs	40185	40147	3329	1745.67	21.5027	31.0892	31.9171	34.873	44.3114	50.9554	66.6667	75	in PDB	8	1.51131	3.27725	0.578	0.8309	Phylum	Proteobacteria	46.95	55.09	50.7	Bacteria	98	2834	1	0.77141	10.4038	18.8297	9.38018	7.63869	Marine	0.138485	-1.98888	-1.19258	0.395018	0	0
ATP-grasp_6	PF18419	Domain	non-DUFs	2187	2187	286	8201	1.81722	2.41346	3.21244	3.69515	8.98204	6.36943	0	50	in PDB	1.36	0.074717	0.674376	0	2.7211	Order	Lactobacillales	46.5	42.63	44.48	Bacteria	35	247	3.87e-07	3.16104	0.316031	0.0824721	0.0967059	0.615605	HumanGut	7.08466e-07	5.0208	3.82889	-0.192394	0	0
ATP-gua_Ptrans	PF00217	Domain	non-DUFs	12162	11958	1407	3366.33	9.07289	17.4341	28.8083	37.4134	39.521	29.9363	66.6667	75	in PDB	48.63	1.05488	3.29803	0.1594	3.5074	Phylum	Firmicutes	56.57	51.99	54.19	Bacteria	40	1011	1	0.882608	3.42393	2.55098	1.07522	5.91967	HumanGut	5.0119e-18	8.98264	4.50779	-2.648	0	0
ATP-gua_PtransN	PF02807	Domain	non-DUFs	4642	4450	377	7362.33	2.39873	8.51064	21.7617	29.7921	25.7485	15.2866	66.6667	50	in PDB	6.35	5.74083	9.68387	0	5.7365	Kingdom	Metazoa	79.05	94.6	86.13	Eukaryota	0	27	1	0	0.197779	0.0624342	0.462033	0.0191636	Marine	0.00134959	-3.69371	-0.90069	2.0261	0	0
ATP-sulfurylase	PF01747	Domain	non-DUFs	8721	8696	2441	2970.67	15.5554	34.0426	55.544	71.3626	69.4611	49.0446	100	75	in PDB	3.2	5.334	6.00538	0.1575	1.4493	Superkingdom	Bacteria	57.11	16.89	26.08	Bacteria	33	1361	1	0.540897	6.71564	12.8848	11.1111	0.0607379	Marine	9.24378e-29	-10.7228	-8.08831	0.498378	0	1
ATP-synt	PF00231	Domain	non-DUFs	25354	25282	8344	869.333	53.4131	70.9114	79.171	88.4527	88.6228	80.8917	100	75	in PDB	98.99	4.41098	4.8425	0.3001	0.445	Superkingdom	Bacteria	87.55	88.53	88.04	Bacteria	332	6973	0.00601663	1.06213	56.2316	40.8924	71.5209	49.1822	Marine	5.75214e-14	-6.32694	2.02464	6.9791	0	3
ATP-synt_10	PF05176	Family	non-DUFs	1282	1246	676	8394.67	4.0904	11.7498	22.6943	29.7921	29.9401	14.6497	100	75	not in PDB	96.24	11.5889	10.2305	0.7595	1.519	Kingdom	Fungi	75	90.05	81.84	Eukaryota	0	25	1	0	0.215589	0.214125	0.423018	0.029543	Marine	3.56871e-07	-5.48946	-2.91098	1.46464	0	0
ATP-synt_8	PF00895	Family	non-DUFs	12883	12883	69	9124.33	0.436133	1.87361	5.07772	7.15935	4.19162	2.54777	33.3333	50	not in PDB	100	2.75673	7.01157	92.9577	92.9577	Phylum	Chordata	72.46	40.65	52.08	Eukaryota	0	1	1	0	0.0870946	0.0764643	0.147636	0.037258	Marine	0.00189948	-3.55932	-2.04069	0.798957	0	0
ATP-synt_A	PF00119	Domain	non-DUFs	51096	51072	7499	698	48.3249	58.6853	55.1295	61.6628	68.8623	71.9745	100	75	in PDB	99.7	0.024783	0.591809	99.964	99.964	Superkingdom	Bacteria	96.2	87.43	91.61	Bacteria	333	6881	0.00036908	1.07957	45.2114	37.3853	50.4205	43.9472	Marine	1.05446e-05	-3.2513	2.1526	4.68026	0	1
ATP-synt_ab	PF00006	Domain	non-DUFs	125132	124873	9321	170	59.7304	78.5011	87.2539	97.4596	100	95.5414	100	75	in PDB	3.37	1.97016	3.21234	0.0796	0.4365	Superkingdom	Bacteria	84.34	95.27	89.47	Bacteria	350	7511	0.00205134	1.03951	129.312	92.7372	150.224	126.492	Marine	5.88088e-12	-4.32859	3.80722	7.15687	151	19
ATP-synt_ab_C	PF00306	Domain	non-DUFs	29566	29541	8236	923.667	52.7523	69.927	77.2021	85.4503	86.8263	80.2548	100	75	in PDB	1.04	1.26939	3.32265	0.3632	0.6731	Superkingdom	Bacteria	87.91	87.75	87.83	Bacteria	334	6906	0.000321713	1.07889	36.2458	23.1245	44.7274	34.3528	Marine	7.1401e-16	-4.67152	4.77453	8.37858	0	3
ATP-synt_ab_N	PF02874	Domain	non-DUFs	80677	80661	9121	327.667	58.4418	78.1518	87.0466	97.2286	100	92.9936	100	75	in PDB	1.39	2.57089	6.37393	0.0274	0.4654	Superkingdom	Bacteria	84.04	92.9	88.25	Bacteria	347	7318	0.000176894	1.05778	75.9836	38.0629	71.0204	97.0409	HumanGut	5.43e-23	6.56262	9.81229	4.47683	57	10
ATP-synt_ab_Xtn	PF16886	Family	non-DUFs	6795	6787	2356	3038.67	14.8814	32.677	54.8187	68.3603	77.2455	51.5924	100	75	in PDB	0.35	5.02043	13.3338	0.1046	0.8717	Superkingdom	Eukaryota	43.25	91.72	58.78	Eukaryota	54	936	0.246708	1.28699	9.01102	3.01208	2.33136	17.6472	HumanGut	2.28484e-28	10.4116	8.42889	0.0819467	0	0
ATP-synt_B	PF00430	Family	non-DUFs	29548	29536	7349	913	47.3469	54.43	44.6632	48.4988	54.491	67.5159	100	75	in PDB	96.81	8.24261	11.1635	95.2616	95.313	Superkingdom	Bacteria	98.27	87.53	92.59	Bacteria	328	6894	0.0118292	1.06136	47.6007	26.3782	60.5839	45.2005	Marine	2.29353e-18	-4.70627	5.47111	9.09107	0	0
ATP-synt_C	PF00137	Family	non-DUFs	30330	24170	8995	977.333	57.6687	77.8342	86.7358	97.4596	100	91.7197	100	75	in PDB	71.57	0.03613	1.07012	99.6717	99.6986	Superkingdom	Bacteria	84.01	91.59	87.64	Bacteria	344	7213	0.000197317	1.0639	37.0865	17.6176	25.0214	56.4627	HumanGut	5.71384e-30	9.44808	10.1869	2.57049	0	2
ATP-synt_D	PF01813	Family	non-DUFs	6100	6065	2436	3062	15.3638	34.1378	58.9637	73.903	77.8443	50.9554	100	75	in PDB	98.29	2.11151	5.66232	0.3376	0.709	Superkingdom	Eukaryota	43.6	95.59	59.88	Eukaryota	54	960	0.327321	1.25482	10.1072	2.9279	2.5112	20.0845	HumanGut	1.02053e-28	10.3091	8.75166	0.480153	0	0
ATP-synt_DE	PF00401	Domain	non-DUFs	10381	10381	3146	2386.67	20.1678	25.9447	24.3523	26.7898	34.1317	41.4013	100	75	in PDB	1.09	20.9656	19.666	0	0.0591	Superkingdom	Bacteria	98.16	37.43	54.19	Bacteria	138	2950	1	1.04356	14.3922	7.53676	9.22582	22.0412	HumanGut	9.73012e-25	8.51848	9.19303	2.32588	0	0
ATP-synt_DE_N	PF02823	Domain	non-DUFs	24056	24055	8250	1079.67	52.8844	69.4189	75.3368	82.2171	86.2275	78.9809	100	75	in PDB	63.61	1.81862	5.63496	0.1608	0.386	Superkingdom	Bacteria	88.16	88.15	88.15	Bacteria	332	6941	0.00300073	1.06703	33.0335	23.7489	37.2037	33.3424	Marine	9.00952e-10	-2.63873	4.5642	6.56917	0	0
ATP-synt_E	PF05680	Family	non-DUFs	1153	1153	769	8007	4.7446	13.8139	29.3264	34.642	32.9341	11.465	100	75	not in PDB	96.65	16.1798	14.8306	30.3571	31.3095	Superkingdom	Eukaryota	99.61	68.95	81.49	Eukaryota	0	1	1	0	0.360169	0.173799	0.0216629	0.746362	HumanGut	1.01049e-10	6.85878	3.31462	-2.14716	0	0
ATP-synt_E_2	PF08112	Family	non-DUFs	12	12	7	15452.7	0.0462565	0.0952683	0.207254	0.461894	1.1976	1.27389	0	50	not in PDB	85.71	0	0	0	0	Genus	Sulfolobus	57.14	100	72.73	Archaea	0	1	1	0	0.0552451	0.0500658	0.0936424	0.0229535	Soil	0.0243864	-2.30866	-2.34432	-0.485623	0	0
ATP-synt_Eps	PF04627	Family	non-DUFs	1503	1503	844	8991.33	5.18734	16.0051	33.886	42.9561	38.3234	15.9236	100	25	in PDB	93.25	5.86646	9.66538	0.3968	2.6786	Superkingdom	Eukaryota	99.88	75.88	86.24	Eukaryota	0	0	1	NA	0.0574081	0.0533234	0.113834	0.00841184	Soil	0.0689865	-1.87459	-2.06726	-0.555336	0	0
ATP-synt_F	PF01990	Family	non-DUFs	4362	4333	2035	3791	12.7932	28.3582	48.3938	60.2771	70.6587	45.2229	100	75	in PDB	98.54	3.06424	7.36006	0.3314	0.7871	Superkingdom	Eukaryota	48.6	89.02	62.87	Eukaryota	33	672	1	1.09548	4.81051	1.42217	1.39446	9.36735	HumanGut	6.80139e-23	9.23323	7.63892	0.233929	0	1
ATP-synt_F6	PF05511	Family	non-DUFs	822	822	274	11134	1.76436	6.2242	16.0622	19.8614	14.9701	7.64331	33.3333	25	in PDB	87.07	11.5372	12.8106	0.2639	12.6649	Kingdom	Metazoa	99.64	86.67	92.7	Eukaryota	0	0	1	NA	0.0349291	0.0162518	0.0828183	0	Marine	0.01218	-3.05081	-1.2159	1.20926	0	0
ATP-synt_G	PF04718	Family	non-DUFs	1715	1714	851	9113	5.25342	16.0051	33.3679	39.9538	36.5269	13.3758	100	25	not in PDB	96.47	0.65841	3.2797	11.0345	11.4655	Superkingdom	Eukaryota	99.88	76.51	86.65	Eukaryota	0	0	1	NA	NA	NA	NA	NA	NA	NA	NA	NA	NA	0	0
ATP-synt_I	PF03899	Family	non-DUFs	8894	8894	2218	3132.33	14.3131	19.1172	15.2332	15.4734	15.5689	16.5605	33.3333	50	not in PDB	99.96	0.01201	0.334097	100	100	Phylum	Proteobacteria	64.43	50.37	56.54	Bacteria	122	2094	0.00900198	1.2997	5.03838	5.07536	2.31532	7.47295	HumanGut	4.1833e-17	8.80568	2.92022	-4.06989	0	1
ATP-synt_J	PF04911	Family	non-DUFs	454	450	366	11183.3	2.293	6.70054	12.8497	13.6259	15.5689	3.82166	33.3333	25	in PDB	97.88	23.7712	17.1724	70.7895	71.0526	Kingdom	Fungi	99.73	64.83	78.58	Eukaryota	0	0	1	NA	0.0592927	0.174111	0.0693589	0	Soil	0.000164473	-1.94552	-4.26408	-2.66001	0	0
ATP-synt_S1	PF05827	Family	non-DUFs	1366	1359	288	10591	1.84365	6.70054	17.6166	21.2471	14.9701	7.00637	33.3333	25	not in PDB	91.56	0.841223	2.19671	97.8984	97.8984	Kingdom	Metazoa	100	91.43	95.52	Eukaryota	0	0	1	NA	NA	NA	NA	NA	NA	NA	NA	NA	NA	0	0
ATP-synt_Z	PF16594	Family	non-DUFs	118	118	44	13790.3	0.264323	1.04795	1.65803	3.00231	0.598802	0.636943	33.3333	25	not in PDB	99.05	0.273199	1.49242	98.0952	98.0952	Phylum	Streptophyta	100	54.32	70.4	Eukaryota	0	0	1	NA	0.0910163	0.153841	0.146284	0.0137898	Soil	0.00162554	-2.37867	-3.50185	-1.56888	0	0
ATP11	PF06644	Family	non-DUFs	1854	1810	892	8622.67	5.40541	16.8625	35.7513	46.4203	41.3174	13.3758	100	25	in PDB	96.95	16.2625	16.5021	0.1938	0.969	Superkingdom	Eukaryota	99.89	80.2	88.97	Eukaryota	0	0	1	NA	0.0593634	0.0665037	0.0729943	0.0439717	Soil	0.77537	-0.507237	-0.682951	-0.271808	0	0
ATP12	PF07542	Family	non-DUFs	4627	4618	1918	4331.33	12.0928	26.2941	43.0052	53.3487	46.1078	17.8344	100	50	in PDB	96.54	5.83508	8.63707	0.1479	6.21	Superkingdom	Eukaryota	50.63	87.4	64.11	Eukaryota	16	930	1	0.383792	1.52276	1.09994	3.00588	0.372946	Marine	1.48665e-17	-8.90293	-2.66061	4.40188	0	0
ATP13	PF12921	Family	non-DUFs	481	481	300	9807.67	1.7974	4.16005	5.69948	5.77367	7.18563	0.636943	33.3333	25	not in PDB	75.5	2.76139	3.78188	0.6623	1.3245	Phylum	Ascomycota	99	78.36	87.48	Eukaryota	0	0	1	NA	0.501504	0.847213	0.791743	0.0890407	Soil	1.07934e-09	-5.85182	-4.92685	-0.23232	0	0
ATP19	PF11022	Family	non-DUFs	657	656	468	10659.3	2.85469	7.71674	14.715	15.7044	17.3653	4.4586	33.3333	50	in PDB	97.89	19.7813	15.4026	56.6794	57.0611	Kingdom	Fungi	99.57	82.77	90.4	Eukaryota	0	1	1	0	0.0528224	0.106998	0.0478773	0.033571	Soil	0.129343	0.181475	-1.84726	-1.95987	0	0
ATP1G1_PLM_MAT8	PF02038	Family	non-DUFs	2097	2046	95	10840	0.601335	2.82629	7.35751	9.69977	2.39521	0.636943	33.3333	25	in PDB	94.87	3.74189	6.76308	98.7578	98.7578	Phylum	Chordata	100	77.24	87.16	Eukaryota	0	0	1	NA	0.0545886	0.0547064	0.0377632	0.06968	Soil	0.468698	-0.585199	-1.26316	-0.780989	0	0
ATPase	PF06745	Domain	non-DUFs	73154	66833	1842	1552.67	11.9011	21.1813	28.2902	35.3349	49.1018	53.5032	100	100	in PDB	46.32	1.40628	3.84701	0.8214	1.7993	Phylum	Proteobacteria	39.52	25.66	31.12	Bacteria	39	1372	1	0.634117	23.0998	51.8232	24.6287	9.1572	Soil	2.43157e-24	-6.899	-10.0522	-4.44757	0	0
ATPase_2	PF01637	Domain	non-DUFs	6284	6274	906	3537	5.92084	11.3052	17.6166	25.8661	41.3174	37.5796	100	75	in PDB	54.02	0.261252	1.57796	1.3563	2.5561	Phylum	Bacteroidetes	21.74	24.87	23.2	Bacteria	26	629	1	0.922108	21.7025	7.77842	1.76386	45.7391	HumanGut	3.26971e-31	12.0814	5.47655	-4.13816	0	0
ATPase_gene1	PF09527	Family	non-DUFs	9079	9079	3063	2466	19.8639	27.9136	23.7306	28.1755	36.5269	45.8599	33.3333	75	not in PDB	99.61	0.053647	0.535616	100	100	Superkingdom	Bacteria	99.25	36.84	53.74	Bacteria	68	2972	1	0.51041	15.1584	14.0399	20.8509	10.5246	Marine	8.43731e-13	-7.56772	-2.50488	3.50244	0	0
ATPase-cat_bd	PF12156	Family	non-DUFs	8262	8262	1406	5048.33	9.13236	12.9247	11.6062	12.4711	14.9701	9.55414	0	25	not in PDB	1.7	1.71831	5.24477	0.1413	98.5866	Class	Gammaproteobacteria	38.05	51.94	43.92	Bacteria	62	1343	1	1.02985	0.280284	0.625751	0.398976	0.0223201	Soil	2.29664e-07	-3.96261	-5.22066	-2.01064	0	0
ATPgrasp_N	PF18130	Domain	non-DUFs	3559	3559	634	5585	4.00449	7.5262	15.6477	20.3233	21.5569	17.8344	100	75	in PDB	3.83	1.25938	3.86498	0	4.4291	Order	Streptomycetales	25.71	69.07	37.47	Bacteria	15	408	1	0.820144	2.39173	3.66977	0.362177	3.65919	HumanGut	1.85093e-18	8.77775	0.868069	-6.06619	0	0
ATPgrasp_ST	PF14397	Family	non-DUFs	4659	4638	1063	4068.33	6.90544	9.97142	15.2332	18.7067	24.5509	31.2102	33.3333	75	not in PDB	91.48	1.56977	3.53672	0.0791	4.9802	Class	Gammaproteobacteria	39.32	40.58	39.94	Bacteria	28	991	1	0.630294	5.40607	3.22914	1.11415	10.2212	HumanGut	1.59095e-22	10.0744	5.11908	-2.9075	0	0
ATPgrasp_Ter	PF15632	Domain	non-DUFs	21785	21771	1034	3126	6.74684	13.4963	22.1762	26.7898	32.9341	30.5732	33.3333	75	not in PDB	90.76	1.07411	2.99823	2.1127	3.5211	Superkingdom	Bacteria	90.72	11.37	20.2	Bacteria	29	909	1	0.711693	4.38399	6.17369	2.30633	5.4709	Soil	4.08716e-13	6.8522	-0.597507	-5.98958	0	0
ATPgrasp_TupA	PF14305	Family	non-DUFs	4193	4179	616	4994.67	4.01771	8.22483	12.3316	15.2425	21.5569	13.3758	33.3333	75	not in PDB	96.03	0.932903	2.4509	0.12	5.2821	Phylum	Proteobacteria	39.12	8.49	13.96	Bacteria	26	582	1	0.996573	5.79336	1.61086	1.51346	11.4751	HumanGut	1.83493e-26	10.1908	7.85593	-0.307513	2	0
ATPgrasp_YheCD	PF14398	Family	non-DUFs	7882	7836	346	6246	2.26657	2.88981	3.31606	3.9261	4.79042	5.09554	66.6667	50	not in PDB	97.75	1.66309	2.75576	0.0533	0.7996	Order	Bacillales	84.1	68.15	75.29	Bacteria	9	334	1	0.601111	0.611391	0.379331	0.38926	0.912835	HumanGut	0.000335744	3.65187	3.11582	0.185485	0	0
AtpR	PF12966	Family	non-DUFs	1273	1273	407	7753.67	2.66305	6.98634	9.11917	9.93072	11.976	9.55414	0	50	not in PDB	100	0.064676	0.497172	99.7685	99.7685	Family	Rhodobacteraceae	12.53	17.89	14.74	Bacteria	3	398	1	0.16815	1.17589	0.721587	2.18371	0.467604	Marine	7.56173e-07	-5.32492	-1.07952	3.13618	0	0
ATR13	PF16829	Family	non-DUFs	28	16	1	15680	0.00660808	0.0317561	0.103627	0.230947	0.598802	0	0	25	in PDB	0	19.7458	12.1986	0	0	Genus	Hyaloperonospora	100	100	100	Eukaryota	0	0	1	NA	0.0614937	0	0.0552875	0.0939828	Marine	0.123591	-0.651857	1.60197	2.08945	0	0
Atracotoxin	PF05353	Family	non-DUFs	8	8	0	16222.7	NA	NA	NA	NA	NA	NA	NA	NA	not in PDB	NA	NA	NA	NA	NA	NA	NA	NA	NA	NA	NA	0	0	1	NA	NA	NA	NA	NA	NA	NA	NA	NA	NA	0	0
Atrophin-1	PF03154	Family	non-DUFs	3016	2231	179	8966.33	1.1432	4.57288	11.9171	15.9353	10.7784	4.4586	33.3333	25	in PDB	17.23	88.4186	15.031	0.48	2.56	Kingdom	Metazoa	99.44	56.51	72.06	Eukaryota	0	0	1	NA	0.212592	0.225618	0.401615	0.0367719	Marine	0.000638173	-3.61678	-2.81269	0.0849792	0	0
ATS	PF15445	Domain	non-DUFs	1784	1590	14	11977.3	0.00660808	0.0317561	0.103627	0.230947	0.598802	0.636943	0	25	not in PDB	39.35	35.8962	21.5295	47.025	56.4299	Order	Haemosporida	100	46.67	63.64	Eukaryota	0	0	1	NA	0.178592	0.00190094	0.0314111	0.388357	HumanGut	1.72279e-06	4.77096	3.86651	0.04156	0	1
ATS3	PF06232	Domain	non-DUFs	1162	1155	77	12256.7	0.462565	1.68307	3.21244	5.77367	2.39521	1.27389	33.3333	50	not in PDB	98.01	0.791235	3.01982	1.1299	18.9266	Phylum	Streptophyta	98.7	93.83	96.2	Eukaryota	0	1	1	0	NA	NA	NA	NA	NA	NA	NA	NA	NA	0	0
Attachment_P66	PF11263	Family	non-DUFs	190	190	4	14855	0.0264323	0.0635122	0.103627	0.230947	0.598802	0.636943	0	25	not in PDB	100	6.62782	3.45821	0	0	Family	Borreliaceae	100	100	100	Bacteria	3	1	0.00398725	66.9237	0.0520471	0.0110806	0.0241109	0.0951125	HumanGut	0.445317	0.889525	1.22793	0.506426	0	0
Attacin_C	PF03769	Family	non-DUFs	463	437	52	13551.3	0.337012	0.666878	1.76166	1.15473	0.598802	0.636943	33.3333	25	not in PDB	43.02	24.0067	26.9165	0.5525	2.7624	Order	Diptera	78.85	87.23	82.83	Eukaryota	0	0	1	NA	NA	NA	NA	NA	NA	NA	NA	NA	NA	0	0
Attacin_N	PF03768	Family	non-DUFs	264	263	27	14323.3	0.17181	0.317561	0.932642	0.461894	0.598802	0.636943	33.3333	25	not in PDB	0	42.1645	26.4693	0	0	Family	Drosophilidae	44.44	100	61.54	Eukaryota	0	0	1	NA	NA	NA	NA	NA	NA	NA	NA	NA	NA	0	0
Atthog	PF18800	Family	non-DUFs	446	442	202	12092.7	1.29518	5.04922	13.1606	17.7829	11.976	5.73248	33.3333	25	not in PDB	88.8	0.004687	0.07411	100	100	Kingdom	Metazoa	98.51	63.17	76.98	Eukaryota	0	0	1	NA	0.0449017	0.0462555	0.0646271	0.0265564	Soil	0.26293	-1.51803	-1.24431	-0.027047	0	0
Attractin	PF08037	Family	non-DUFs	6	6	0	16237.7	NA	NA	NA	NA	NA	NA	NA	NA	not in PDB	NA	NA	NA	NA	NA	NA	NA	NA	NA	NA	NA	0	0	1	NA	NA	NA	NA	NA	NA	NA	NA	NA	NA	0	0
Atu4866	PF11512	Family	non-DUFs	1659	1655	329	9575	2.14102	3.77898	5.18135	6.00462	6.58683	3.82166	33.3333	50	in PDB	97.56	12.5336	14.2979	0	1.0753	Order	Rhizobiales	24.32	25.81	25.04	Bacteria	9	318	1	0.631356	0.0750316	0.329556	0.00341154	0.028135	Soil	2.53591e-06	0.305309	-4.6745	-4.8381	0	0
AtuA	PF07287	Family	non-DUFs	11207	11013	2040	2709.67	13.0377	22.3563	35.544	47.1132	50.8982	27.3885	100	75	not in PDB	90.39	3.19051	4.15548	0.2695	1.4072	Class	Actinobacteria	29.41	51.77	37.51	Bacteria	47	1542	1	0.679943	10.0094	18.9558	14.7621	1.818	Soil	8.91694e-27	-9.57571	-8.88947	-1.19387	0	0
ATX_III	PF08098	Family	non-DUFs	8	8	0	16225.3	NA	NA	NA	NA	NA	NA	NA	NA	not in PDB	NA	NA	NA	NA	NA	NA	NA	NA	NA	NA	NA	0	0	1	NA	NA	NA	NA	NA	NA	NA	NA	NA	NA	0	0
Atx10homo_assoc	PF09759	Domain	non-DUFs	1742	1736	882	7445.33	5.3988	16.4814	34.6114	45.2656	40.7186	15.9236	100	25	not in PDB	94.18	8.30502	11.4903	0.8008	7.5075	Superkingdom	Eukaryota	99.89	79.3	88.41	Eukaryota	0	0	1	NA	0.275618	0.0418932	0.695475	0	Marine	3.10215e-08	-5.86614	-1.08448	3.55798	0	0
ATXN-1_C	PF12547	Family	non-DUFs	365	365	85	13314.3	0.522038	2.57225	6.42487	9.23788	2.39521	0.636943	33.3333	25	not in PDB	1.02	74.2569	16.5533	0	0	Phylum	Chordata	100	69.11	81.73	Eukaryota	0	0	1	NA	NA	NA	NA	NA	NA	NA	NA	NA	NA	0	0
Atypical_Card	PF18461	Domain	non-DUFs	458	458	65	13395	0.403093	1.90537	4.76684	6.92841	2.39521	0.636943	33.3333	25	in PDB	2.13	2.95662	5.37585	0	24.4681	Class	Mammalia	63.08	93.18	75.23	Eukaryota	0	0	1	NA	NA	NA	NA	NA	NA	NA	NA	NA	NA	0	0
AUDH_Cupin	PF18637	Domain	non-DUFs	73	69	44	14697	0.277539	0.952683	3.00518	4.38799	3.59281	1.91083	33.3333	50	in PDB	3.85	5.08998	6.61126	1.7857	3.5714	Class	Agaricomycetes	43.18	25	31.67	Eukaryota	0	1	1	0	NA	NA	NA	NA	NA	NA	NA	NA	NA	0	0
Augurin	PF15187	Family	non-DUFs	398	393	102	13049.3	0.634375	3.04859	7.97927	12.0092	2.39521	0.636943	33.3333	25	not in PDB	99.22	13.711	10.3927	0.7752	5.4264	Phylum	Chordata	100	82.93	90.67	Eukaryota	0	0	1	NA	NA	NA	NA	NA	NA	NA	NA	NA	NA	0	0
AurF	PF11583	Domain	non-DUFs	7812	7805	824	4453.33	5.31289	5.30327	8.49741	10.6236	8.98204	4.4586	0	25	in PDB	99.04	1.49404	2.29247	28.0543	28.0543	Class	Actinobacteria	72.45	51.51	60.21	Bacteria	35	788	1	0.990834	3.19132	4.87788	5.88708	0.0272777	Marine	2.52411e-26	-10.7981	-6.19749	2.41742	0	0
Aurora-A_bind	PF09041	Domain	non-DUFs	519	519	92	12721.7	0.581511	2.73103	7.25389	9.93072	2.39521	0.636943	33.3333	25	in PDB	4.62	46.3245	21.8208	0	0	Phylum	Chordata	100	74.8	85.58	Eukaryota	0	0	1	NA	0.0428775	0.00629834	0.108301	0	Marine	0.00131311	-3.63724	-0.571655	2.30519	0	0
Auto_anti-p27	PF06677	Family	non-DUFs	1652	1446	635	7280.67	3.98467	11.1782	23.5233	29.7921	37.1257	20.3822	100	50	not in PDB	76.15	15.2655	27.2555	0.1124	1.3483	Superkingdom	Eukaryota	57.95	33.12	42.15	Eukaryota	0	0	1	NA	0.997168	0.737346	0.235142	1.79666	HumanGut	1.46068e-09	6.494	2.51521	-2.64581	0	0
Autoind_bind	PF03472	Domain	non-DUFs	15056	15053	1245	4029.33	7.96273	12.1626	10.1554	11.0855	9.58084	7.64331	100	75	in PDB	8.99	0.735627	2.1422	0.7307	1.1624	Class	Alphaproteobacteria	57.91	70.48	63.58	Bacteria	67	1171	0.170744	1.27637	0.924911	2.04474	0.81623	0.532802	Soil	0.000159047	-1.00577	-4.23691	-3.37414	30	5
Autoind_synth	PF00765	Family	non-DUFs	6780	6777	845	5438	5.47149	8.51064	7.35751	7.3903	7.18563	7.00637	66.6667	50	in PDB	99.54	0.454275	1.52331	1.6067	1.6832	Class	Alphaproteobacteria	69.11	57.09	62.53	Bacteria	41	799	1	1.14471	0.571638	1.65229	0.340874	0.306539	Soil	8.68717e-06	-0.11595	-4.6104	-4.44296	31	2
Autophagy_act_C	PF03987	Domain	non-DUFs	3502	3501	1033	7254	6.3041	19.3077	41.3472	51.963	44.3114	17.1975	100	25	in PDB	41.4	10.5369	14.04	0.1994	10.668	Superkingdom	Eukaryota	99.9	92.89	96.27	Eukaryota	0	0	1	NA	0.0718592	0.0950202	0.140444	0	Marine	0.00438022	-3.25061	-2.11206	0.485389	0	0
[truncated: 16,893 more rows]
